# Supplementary material for: Adaptation to the cervical environment is associated with increased antibiotic susceptibility in Neisseria gonorrhoeae
Source: Nat Commun. 2020 Aug 17;11:4126. doi: 10.1038/s41467-020-17980-1 (PMC7431566; doi:10.1038/s41467-020-17980-1)
Supplement: Supplementary file 6 — Supplementary Data 3 [file 41467_2020_17980_MOESM6_ESM.xlsx]

## Sheet: Supplementary-Data-3_Global-Str
Accession	GWAS_ID	Reference	Year	Orientation	Origin	Continent	Country	Region	Azithromycin	Ceftriaxone	Ciprofloxacin	MtrA	MtrC	FarA	Mtr_Upregulation
SRR1661153	SRR1661153	Demczuk2015	1994			North America	Canada	Quebec	0.5	0.125	0.016	Inducible	Intact	Intact	Yes
SRR1661154	SRR1661154	Demczuk2015	1996		Urethra	North America	Canada	Alberta	0.25	0.125	0.5	Inducible	Intact	Intact	Yes
SRR1661155	SRR1661155	Demczuk2015	1998			North America	Canada	Ontario	1	0.25	0.016	Inducible	Intact	Intact	Yes
SRR1661156	SRR1661156	Demczuk2015	1997		Urethra	North America	Canada	Ontario	0.25	0.125	16	Inducible	Intact	Intact	Yes
SRR1661157	SRR1661157	Demczuk2015	1998		Urethra	North America	Canada	Ontario	0.125	0.125	0.016	Inducible	Intact	Intact
SRR1661158	SRR1661158	Demczuk2015	2000			North America	Canada	Quebec	0.25	0.125	0.5	Inducible	Intact	Intact	Yes
SRR1661159	SRR1661159	Demczuk2015	2001		Cervix	North America	Canada	Ontario	0.063	0.00025	0.063	Inducible	Intact	LOF	No
SRR1661161	SRR1661161	Demczuk2015	2001		Urethra	North America	Canada	Ontario	0.5	0.125	16	Inducible	Intact	Intact	Yes
SRR1661162	SRR1661162	Demczuk2015	2001			North America	Canada	Quebec	0.063	0.004	0.004	LOF	Intact	Intact	No
SRR1661163	SRR1661163	Demczuk2015	2001			North America	Canada	Quebec	0.5	0.125	0.032	Inducible	Intact	Intact	Yes
SRR1661164	SRR1661164	Demczuk2015	2001			North America	Canada	Quebec	0.5	0.125	64	Inducible	Intact	Intact	Yes
SRR1661165	SRR1661165	Demczuk2015	2001			North America	Canada	Quebec	0.25	0.125	0.25	Inducible	Intact	Intact	Yes
SRR1661166	SRR1661166	Demczuk2015	2001		Urethra	North America	Canada	Ontario	0.5	0.125	16	Inducible	Intact	Intact	Yes
SRR1661167	SRR1661167	Demczuk2015	2002			North America	Canada	Quebec	2	0.125	0.032	Inducible	Intact	Intact	Yes
SRR1661169	SRR1661169	Demczuk2015	2004		Urethra	North America	Canada	British Columbia	0.063	0.002	0.004	Inducible	Intact	Intact	No
SRR1661171	SRR1661171	Demczuk2015	2005		Cervix	North America	Canada	New Brunswick	0.063	0.002	0.004	LOF	Intact	Intact	No
SRR1661172	SRR1661172	Demczuk2015	2005		Urethra	North America	Canada	Manitoba	0.125	0.004	0.008	LOF	Intact	Intact	No
SRR1661173	SRR1661173	Demczuk2015	2006		Urethra	North America	Canada	British Columbia	0.5	0.032	32	Inducible	Intact	Intact	Yes
SRR1661174	SRR1661174	Demczuk2015	2005			North America	Canada	Quebec	0.063	0.032	8	Inducible	LOF	Intact	Yes
SRR1661177	SRR1661177	Demczuk2015	2005			North America	Canada	Ontario	0.25	0.001	0.016	Inducible	Intact	Intact	Yes
SRR1661179	SRR1661179	Demczuk2015	2006		Urethra	North America	Canada	Ontario	0.25	0.125	1	Inducible	Intact	Intact	Yes
SRR1661180	SRR1661180	Demczuk2015	2006		Cervix	North America	Canada	Saskatchewan	0.032	0.002	0.004	LOF	Intact	LOF	No
SRR1661181	SRR1661181	Demczuk2015	2006		Urethra	North America	Canada	British Columbia	0.125	0.125	2	Inducible	Intact	Intact	Yes
SRR1661182	SRR1661182	Demczuk2015	2006		Urethra	North America	Canada	British Columbia	0.125	0.125	2	Inducible	Intact	Intact	Yes
SRR1661183	SRR1661183	Demczuk2015	2006			North America	Canada	Quebec	1	0.032	16	Inducible	Intact	Intact	Yes
SRR1661184	SRR1661184	Demczuk2015	2006			North America	Canada	Ontario	0.5	0.032	4	Inducible	Intact	Intact	Yes
SRR1661185	SRR1661185	Demczuk2015	2006			North America	Canada	Ontario	0.25	0.125	16	Inducible	Intact	Intact	Yes
SRR1661187	SRR1661187	Demczuk2015	2006			North America	Canada	Saskatchewan	0.25	0.063	8	Inducible	Intact	Intact	Yes
SRR1661190	SRR1661190	Demczuk2015	2007		Cervix	North America	Canada	British Columbia	0.25	0.125	16	Inducible	Intact	Intact	Yes
SRR1661191	SRR1661191	Demczuk2015	2006			North America	Canada	Quebec	0.25	0.125	16	Inducible	Intact	Intact	Yes
SRR1661192	SRR1661192	Demczuk2015	2006			North America	Canada	Quebec	0.25	0.125	32	Inducible	Intact	Intact	Yes
SRR1661193	SRR1661193	Demczuk2015	2007			North America	Canada	Ontario	0.032	0.125	4	Inducible	LOF	Intact	Yes
SRR1661194	SRR1661194	Demczuk2015	2007			North America	Canada	Ontario	0.25	0.125	0.016	Inducible	Intact	Intact	Yes
SRR1661195	SRR1661195	Demczuk2015	2007			North America	Canada	Ontario	0.25	0.125	64	Inducible	Intact	LOF	No
SRR1661199	SRR1661199	Demczuk2015	2008			North America	Canada	Ontario	0.5	0.063	4	Inducible	Intact	Intact	Yes
SRR1661200	SRR1661200	Demczuk2015	2008			North America	Canada	Ontario	0.5	0.032	16	Inducible	Intact	Intact	Yes
SRR1661201	SRR1661201	Demczuk2015	2008			North America	Canada	Ontario	0.5	0.125	16	Inducible	Intact	Intact	Yes
SRR1661202	SRR1661202	Demczuk2015	2008			North America	Canada	Ontario	0.5	0.032	16	Inducible	Intact	Intact	Yes
SRR1661203	SRR1661203	Demczuk2015	2008			North America	Canada	Ontario	0.5	0.063	16	Inducible	Intact	Intact	Yes
SRR1661206	SRR1661206	Demczuk2015	2008			North America	Canada	Ontario	0.5	0.125	16	Inducible	Intact	Intact	Yes
SRR1661209	SRR1661209	Demczuk2015	2009		Cervix	North America	Canada	British Columbia	16	0.063	16	Inducible	Intact	Intact	Yes
SRR1661210	SRR1661210	Demczuk2015	2009		Pharynx	North America	Canada	British Columbia	0.5	0.125	16	Inducible	Intact	Intact	Yes
SRR1661211	SRR1661211	Demczuk2015	2009			North America	Canada	Quebec	0.5	0.016	0.004	Inducible	Intact	Intact	Yes
SRR1661214	SRR1661214	Demczuk2015	2009			North America	Canada	Ontario	0.25	0.032	16	Inducible	Intact	Intact	Yes
SRR1661215	SRR1661215	Demczuk2015	2009			North America	Canada	Ontario	0.25	0.063	8	Inducible	Intact	Intact	Yes
SRR1661218	SRR1661218	Demczuk2015	2010		Pharynx	North America	Canada	British Columbia	0.25	0.008	0.125	Inducible	Intact	Intact	Yes
SRR1661224	SRR1661224	Demczuk2015	2009			North America	Canada	Ontario	0.125	0.008	0.008	LOF	Intact	Intact	No
SRR1661225	SRR1661225	Demczuk2015	2010			North America	Canada	Ontario	0.125	0.004	0.004	LOF	Intact	Intact	No
SRR1661226	SRR1661226	Demczuk2015	2010			North America	Canada	Ontario	0.25	0.032	8	Inducible	Intact	Intact	Yes
SRR1661228	SRR1661228	Demczuk2015	2010			North America	Canada	Ontario	0.5	0.032	4	Inducible	Intact	Intact	Yes
SRR1661230	SRR1661230	Demczuk2015	2010			North America	Canada	Ontario	0.25	0.125	16	Inducible	Intact	Intact	Yes
SRR1661231	SRR1661231	Demczuk2015	2010			North America	Canada	Ontario	0.5	0.063	16	Inducible	Intact	Intact	Yes
SRR1661233	SRR1661233	Demczuk2015	2010		Urethra	North America	Canada	British Columbia	0.5	0.125	16	Inducible	Intact	Intact	Yes
SRR1661234	SRR1661234	Demczuk2015	2010			North America	Canada	Nova Scotia	0.125	0.004	0.004	Inducible	Intact	Intact	Yes
SRR1661235	SRR1661235	Demczuk2015	2010			North America	Canada	Nova Scotia	0.125	0.002	0.004	Inducible	Intact	Intact	Yes
SRR1661236	SRR1661236	Demczuk2015	2010			North America	Canada	Nova Scotia	0.063	0.002	0.002	LOF	Intact	Intact	No
SRR1661237	SRR1661237	Demczuk2015	2010			North America	Canada	Nova Scotia	0.125	0.004	0.004	Inducible	Intact	Intact	Yes
SRR1661238	SRR1661238	Demczuk2015	2010			North America	Canada	Nova Scotia	0.125	0.002	0.004	Inducible	Intact	Intact	Yes
SRR1661239	SRR1661239	Demczuk2015	2010			North America	Canada	Nova Scotia	0.125	0.004	0.004	Inducible	Intact	Intact	Yes
SRR1661240	SRR1661240	Demczuk2015	2010			North America	Canada	Nova Scotia	0.125	0.004	0.004	Inducible	Intact	Intact	Yes
SRR1661241	SRR1661241	Demczuk2015	2011		Urethra	North America	Canada	New Brunswick	0.125	0.004	0.004	Inducible	Intact	Intact	Yes
SRR1661243	SRR1661243	Demczuk2015	2010			North America	Canada	Ontario	1	0.063	16	Inducible	Intact	Intact	Yes
SRR1661248	SRR1661248	Demczuk2015	2010			North America	Canada	Ontario	0.5	0.125	16	Inducible	Intact	Intact	Yes
SRR1661250	SRR1661250	Demczuk2015	2010			North America	Canada	Ontario	1	0.063	16	Inducible	Intact	Intact	Yes
SRR1661252	SRR1661252	Demczuk2015	2010			North America	Canada	Ontario	0.5	0.25	16	Inducible	Intact	Intact	Yes
SRR1661254	SRR1661254	Demczuk2015	2011			North America	Canada	Ontario	0.25	0.063	4	Inducible	Intact	Intact	Yes
SRR1661255	SRR1661255	Demczuk2015	2011		Cervix	North America	Canada	Saskatchewan	0.032	0.002	0.004	Inducible	LOF	LOF	Yes
SRR1661256	SRR1661256	Demczuk2015	2011		Urethra	North America	Canada	Saskatchewan	0.032	0.002	0.002	Inducible	LOF	LOF	Yes
SRR1661258	SRR1661258	Demczuk2015	2010			North America	Canada	Quebec	0.5	0.032	16	Inducible	Intact	Intact	Yes
SRR1661259	SRR1661259	Demczuk2015	2010			North America	Canada	Quebec	0.5	0.125	16	Inducible	Intact	Intact	Yes
SRR1661260	SRR1661260	Demczuk2015	2010			North America	Canada	Quebec	0.125	0.0005	0.002	LOF	Intact	LOF	No
SRR1661261	SRR1661261	Demczuk2015	2010			North America	Canada	Quebec	0.25	0.008	0.004	Inducible	Intact	Intact	Yes
SRR1661262	SRR1661262	Demczuk2015	2010			North America	Canada	Quebec	1	0.008	16	Inducible	Intact	Intact	Yes
SRR1661263	SRR1661263	Demczuk2015	2010			North America	Canada	Quebec	0.125	0.004	0.004	Inducible	Intact	Intact	Yes
SRR1661264	SRR1661264	Demczuk2015	2010			North America	Canada	Quebec	0.125	0.0005	0.004	Inducible	Intact	LOF	No
SRR1661265	SRR1661265	Demczuk2015	2010			North America	Canada	Quebec	1	0.016	4	Inducible	Intact	Intact	Yes
SRR1661266	SRR1661266	Demczuk2015	2011		Urethra	North America	Canada	New Brunswick	0.125	0.004	0.004	LOF	Intact	LOF	No
SRR1661267	SRR1661267	Demczuk2015	2011		Cervix	North America	Canada	New Brunswick	0.063	0.004	0.004	LOF	Intact	LOF	No
SRR1661268	SRR1661268	Demczuk2015	2011			North America	Canada	Ontario	0.5	0.063	4	Inducible	Intact	Intact	Yes
SRR1661269	SRR1661269	Demczuk2015	2011			North America	Canada	Ontario	0.25	0.063	4	Inducible	Intact	Intact	Yes
SRR1661270	SRR1661270	Demczuk2015	2011			North America	Canada	Ontario	0.5	0.125	16	Inducible	Intact	Intact	Yes
SRR1661271	SRR1661271	Demczuk2015	2011			North America	Canada	Ontario	0.5	0.125	16	Inducible	Intact	Intact	Yes
SRR1661272	SRR1661272	Demczuk2015	2011			North America	Canada	Ontario	0.5	0.125	4	Inducible	Intact	Intact	Yes
SRR1661274	SRR1661274	Demczuk2015	2011			North America	Canada	Ontario	0.063	0.032	4	Inducible	LOF	Intact	Yes
SRR1661275	SRR1661275	Demczuk2015	2011		Urethra	North America	Canada	Saskatchewan	0.125	0.001	0.004	Inducible	Intact	Intact	No
SRR1661280	SRR1661280	Demczuk2015	2011			North America	Canada	Quebec	0.032	0.008	4	Inducible	Intact	Intact	Yes
SRR1661281	SRR1661281	Demczuk2015	2011			North America	Canada	Quebec	1	0.016	0.004	Inducible	Intact	Intact	Yes
SRR1661282	SRR1661282	Demczuk2015	2011			North America	Canada	Quebec	0.25	0.004	0.004	Inducible	Intact	LOF	Yes
SRR1661283	SRR1661283	Demczuk2015	2011			North America	Canada	Quebec	0.25	0.032	8	Inducible	Intact	Intact	Yes
SRR1661285	SRR1661285	Demczuk2015	2012		Urethra	North America	Canada	Saskatchewan	0.032	0.002	0.002	Inducible	LOF	LOF	Yes
SRR1661286	SRR1661286	Demczuk2015	2011		Urethra	North America	Canada	Nova Scotia	0.125	0.002	0.004	Inducible	Intact	Intact	Yes
SRR1661287	SRR1661287	Demczuk2015	2011		Urethra	North America	Canada	Nova Scotia	0.125	0.002	0.008	Inducible	Intact	Intact	Yes
SRR1661288	SRR1661288	Demczuk2015	2011		Cervix	North America	Canada	Nova Scotia	0.125	0.004	0.004	Inducible	Intact	Intact	Yes
SRR1661289	SRR1661289	Demczuk2015	2011		Cervix	North America	Canada	Nova Scotia	0.125	0.001	0.004	Inducible	Intact	LOF	No
SRR1661291	SRR1661291	Demczuk2015	2011		Cervix	North America	Canada	Alberta	0.125	0.004	0.004	LOF	Intact	LOF	No
SRR1661292	SRR1661292	Demczuk2015	2012			North America	Canada	United Kingdom	0.5	2	16	Inducible	Intact	Intact	Yes
SRR1661293	SRR1661293	Demczuk2015	2011			North America	Canada	Ontario	0.5	0.063	8	Inducible	Intact	Intact	Yes
SRR1661295	SRR1661295	Demczuk2015	2011			North America	Canada	Ontario	0.032	0.002	0.004	Inducible	Intact	Intact	Yes
SRR1661298	SRR1661298	Demczuk2015	2012			North America	Canada	Ontario	0.5	0.063	16	Inducible	Intact	Intact	Yes
SRR1661307	SRR1661307	Demczuk2015	2009		Rectum	North America	Canada	Ontario	0.5	0.063	16	Inducible	Intact	Intact	Yes
SRR1661308	SRR1661308	Demczuk2015	2009		Rectum	North America	Canada	Ontario	0.5	0.063	>=32	Inducible	Intact	Intact	Yes
SRR1661309	SRR1661309	Demczuk2015	2009		Rectum	North America	Canada	Ontario	0.25	0.125	>=32	Inducible	Intact	Intact	Yes
SRR1661310	SRR1661310	Demczuk2015	2009		Urethra	North America	Canada	Ontario	0.5	<=0.032	32	Inducible	Intact	Intact	Yes
SRR1661312	SRR1661312	Demczuk2015	2010		Rectum	North America	Canada	Ontario	0.25	0.032	0.016	Inducible	Intact	Intact	Yes
SRR1661313	SRR1661313	Demczuk2015	2010		Pharynx	North America	Canada	Ontario	0.25	0.032	0.004	Inducible	Intact	Intact	Yes
SRR1661314	SRR1661314	Demczuk2015	2011		Pharynx	North America	Canada	Ontario	0.125	0.008	0.004	LOF	Intact	Intact	No
SRR1661315	SRR1661315	Demczuk2015	2012		Pharynx	North America	Canada	Ontario	8	0.125	16	Inducible	Intact	Intact	Yes
SRR1661316	SRR1661316	Demczuk2015	2012		Urethra	North America	Canada	Ontario	0.25	0.002	0.004	Inducible	Intact	Intact	Yes
SRR1661317	SRR1661317	Demczuk2015	2012		Other	North America	Canada	Saskatchewan	0.032	0.004	0.002	Inducible	LOF	Intact	Yes
SRR1661318	SRR1661318	Demczuk2015	2012		Urethra	North America	Canada	Saskatchewan	<=0.008	0.002	0.004	Inducible	LOF	Intact	Yes
SRR1661319	SRR1661319	Demczuk2015	2012			North America	Canada	Quebec	0.125	0.001	0.004	Inducible	Intact	LOF	No
SRR1661320	SRR1661320	Demczuk2015	2013			North America	Canada	Saskatchewan	0.063	0.004	0.002	Inducible	LOF	Intact	Yes
SRR1661321	SRR1661321	Demczuk2015	2012			North America	Canada	Quebec	0.125	0.004	0.004	LOF	Intact	LOF	No
SRR1661322	SRR1661322	Demczuk2015	1989		Urethra	North America	Canada	Saskatchewan	0.5	0.125	0.032	Inducible	Intact	Intact	Yes
SRR1661324	SRR1661324	Demczuk2016	1991				Canada		0.12	<0.002		Inducible	Intact	Intact	No
SRR1661325	SRR1661325	Demczuk2016	1997				Thailand		0.25	0.008		Inducible	Intact	Intact	Yes
SRR1661326	SRR1661326	Demczuk2016	2003			Asia	Japan		0.25	0.064		Inducible	Intact	Intact	Yes
SRR1661327	SRR1661327	Demczuk2016	1996			Asia			0.5	0.125		Inducible	Intact	Intact	Yes
SRR1661328	SRR1661328	Demczuk2016	1992				Philippines		0.25	0.012		Inducible	Intact	Intact	Yes
SRR1661329	SRR1661329	Demczuk2016	2001				Australia		0.12	0.004		Inducible	Intact	Intact	Yes
SRR1661330	SRR1661330	Demczuk2016	1991				Canada		0.25	0.032		Inducible	Intact	Intact	Yes
SRR1661331	SRR1661331	Demczuk2016					USA		2	0.004		Inducible	Intact	Intact	Yes
SRR2736093	SRR2736093	Demczuk2016	1998		Urethra	North America	Canada	British Columbia	2	0.004		Inducible	Intact	Intact	Yes
SRR2736094	SRR2736094	Demczuk2016	1998		Urethra	North America	Canada	British Columbia	2	0.016		Inducible	Intact	Intact	Yes
SRR2736095	SRR2736095	Demczuk2016	1998			North America	Canada	Ontario	2	0.016		Inducible	Intact	Intact	Yes
SRR2736096	SRR2736096	Demczuk2016	1998			North America	Canada	Alberta	2	0.063		Inducible	Intact	Intact	Yes
SRR2736097	SRR2736097	Demczuk2016	1997		Urethra	North America	Canada	Quebec	2	0.063		Inducible	Intact	Intact	Yes
SRR2736098	SRR2736098	Demczuk2016	1997		Urethra	North America	Canada	Quebec	2	0.032		Inducible	Intact	Intact	Yes
SRR2736099	SRR2736099	Demczuk2016	1997		Rectum	North America	Canada	Quebec	2	0.032		Inducible	Intact	Intact	Yes
SRR2736100	SRR2736100	Demczuk2016	1997		Urethra	North America	Canada	Quebec	2	0.032		Inducible	Intact	Intact	Yes
SRR2736101	SRR2736101	Demczuk2016	1997		Urethra	North America	Canada	Quebec	2	0.032		Inducible	Intact	Intact	Yes
SRR2736102	SRR2736102	Demczuk2016	1997		Urethra	North America	Canada	Quebec	2	0.063		Inducible	Intact	Intact	Yes
SRR2736103	SRR2736103	Demczuk2016	1997		Pharynx	North America	Canada	Quebec	2	0.032		Inducible	Intact	Intact	Yes
SRR2736104	SRR2736104	Demczuk2016	1998		Urethra	North America	Canada	British Columbia	2	0.032		Inducible	Intact	Intact	Yes
SRR2736105	SRR2736105	Demczuk2016	1998		Urethra	North America	Canada	British Columbia	2	0.032		Inducible	Intact	Intact	Yes
SRR2736106	SRR2736106	Demczuk2016	1998		Urethra	North America	Canada	British Columbia	2	0.063		Inducible	Intact	Intact	Yes
SRR2736107	SRR2736107	Demczuk2016	1998		Urethra	North America	Canada	British Columbia	2	0.008		Inducible	Intact	Intact	Yes
SRR2736108	SRR2736108	Demczuk2016	1999		Urethra	North America	Canada	British Columbia	2	0.016		Inducible	Intact	Intact	Yes
SRR2736109	SRR2736109	Demczuk2016	1999		Urethra	North America	Canada	British Columbia	2	0.008		Inducible	Intact	Intact	Yes
SRR2736110	SRR2736110	Demczuk2016	1998			North America	Canada	Nova Scotia	4	0.008		Inducible	Intact	Intact	Yes
SRR2736111	SRR2736111	Demczuk2016	1998			North America	Canada	Nova Scotia	4	0.008		Inducible	Intact	Intact	Yes
SRR2736112	SRR2736112	Demczuk2016	1999		Urethra	North America	Canada	British Columbia	2	0.016		Inducible	Intact	Intact	Yes
SRR2736113	SRR2736113	Demczuk2016	1999		Urethra	North America	Canada	British Columbia	2	0.008		Inducible	Intact	Intact	Yes
SRR2736114	SRR2736114	Demczuk2016	1999		Urethra	North America	Canada	British Columbia	2	0.008		Inducible	Intact	Intact	Yes
SRR2736115	SRR2736115	Demczuk2016	1999		Urethra	North America	Canada	British Columbia	2	0.008		Inducible	Intact	Intact	Yes
SRR2736116	SRR2736116	Demczuk2016	2000		Cervix	North America	Canada	British Columbia	2	0.016		Inducible	Intact	Intact	Yes
SRR2736117	SRR2736117	Demczuk2016	2000		Urethra	North America	Canada	Ontario	2	0.016		Inducible	Intact	Intact	Yes
SRR2736118	SRR2736118	Demczuk2016	1999		Urethra	North America	Canada	Quebec	1	0.016		Inducible	Intact	Intact	Yes
SRR2736119	SRR2736119	Demczuk2016	1999		Urethra	North America	Canada	Quebec	2	0.032		Inducible	Intact	Intact	Yes
SRR2736120	SRR2736120	Demczuk2016	2000		Rectum	North America	Canada	Ontario	2	0.016		Inducible	Intact	Intact	Yes
SRR2736121	SRR2736121	Demczuk2016	2000		Urethra	North America	Canada	Ontario	2	0.016		Inducible	Intact	Intact	Yes
SRR2736122	SRR2736122	Demczuk2016	2000		Urethra	North America	Canada	Ontario	2	0.016		Inducible	Intact	Intact	Yes
SRR2736123	SRR2736123	Demczuk2016	2000		Rectum	North America	Canada	Ontario	2	0.016		Inducible	Intact	Intact	Yes
SRR2736124	SRR2736124	Demczuk2016	2000		Urethra	North America	Canada	Ontario	2	0.016		Inducible	Intact	Intact	Yes
SRR2736125	SRR2736125	Demczuk2016	2001		Cervix	North America	Canada	British Columbia	2	0.016		Inducible	Intact	Intact	Yes
SRR2736126	SRR2736126	Demczuk2016	2001		Urethra	North America	Canada	Quebec	2	0.063		Inducible	Intact	Intact	Yes
SRR2736127	SRR2736127	Demczuk2016	2002		Urethra	North America	Canada	British Columbia	2	0.032		Inducible	Intact	Intact	Yes
SRR2736128	SRR2736128	Demczuk2016	2002		Rectum	North America	Canada	British Columbia	2	0.063		Inducible	Intact	Intact	Yes
SRR2736129	SRR2736129	Demczuk2016	2003		Urethra	North America	Canada	British Columbia	8	0.016		Inducible	Intact	Intact	Yes
SRR2736131	SRR2736131	Demczuk2016	2005		Urethra	North America	Canada	Manitoba	4	0.004		Inducible	Intact	Intact	Yes
SRR2736135	SRR2736135	Demczuk2016	2005		Pharynx	North America	Canada	British Columbia	2	0.008		Inducible	Intact	Intact	Yes
SRR2736136	SRR2736136	Demczuk2016	2005		Rectum	North America	Canada	Manitoba	4	0.016		Inducible	Intact	Intact	Yes
SRR2736137	SRR2736137	Demczuk2016	2005		Cervix	North America	Canada	Manitoba	2	0.008		Inducible	Intact	Intact	Yes
SRR2736139	SRR2736139	Demczuk2016	2005		Urethra	North America	Canada	Quebec	16	0.032		Inducible	Intact	Intact	Yes
SRR2736140	SRR2736140	Demczuk2016	2006		Urethra	North America	Canada	British Columbia	4	0.008		Inducible	Intact	Intact	Yes
SRR2736141	SRR2736141	Demczuk2016	2006		Urethra	North America	Canada	Quebec	8	0.032		Inducible	Intact	Intact	Yes
SRR2736142	SRR2736142	Demczuk2016	2006			North America	Canada	Ontario	16	0.008		Inducible	Intact	Intact	Yes
SRR2736143	SRR2736143	Demczuk2016	2006		Cervix	North America	Canada	Quebec	4	0.032		Inducible	Intact	Intact	Yes
SRR2736144	SRR2736144	Demczuk2016	2007		Urethra	North America	Canada	British Columbia	8	0.008		Inducible	Intact	Intact	Yes
SRR2736145	SRR2736145	Demczuk2016	2007		Pharynx	North America	Canada	British Columbia	8	0.004		Inducible	Intact	Intact	Yes
SRR2736146	SRR2736146	Demczuk2016	2007			North America	Canada	Ontario	2	0.032		Inducible	Intact	Intact	Yes
SRR2736147	SRR2736147	Demczuk2016	2007		Urethra	North America	Canada	Quebec	2	0.032		Inducible	Intact	Intact	Yes
SRR2736149	SRR2736149	Demczuk2016	2007		Urethra	North America	Canada	Quebec	2	0.063		Inducible	Intact	Intact	Yes
SRR2736150	SRR2736150	Demczuk2016	2007		Rectum	North America	Canada	Quebec	0.5	0.063		Inducible	Intact	Intact	Yes
SRR2736151	SRR2736151	Demczuk2016	2007		Urethra	North America	Canada	Quebec	2	0.063		Inducible	Intact	Intact	Yes
SRR2736152	SRR2736152	Demczuk2016	2006		Urethra	North America	Canada	Alberta	8	0.008		Inducible	Intact	Intact	Yes
SRR2736153	SRR2736153	Demczuk2016	2006		Cervix	North America	Canada	Alberta	8	0.008		Inducible	Intact	Intact	Yes
SRR2736154	SRR2736154	Demczuk2016	2008			North America	Canada	Ontario	16	0.063		Inducible	Intact	Intact	Yes
SRR2736156	SRR2736156	Demczuk2016	2008			North America	Canada	Ontario	4	0.032		Inducible	Intact	Intact	Yes
SRR2736157	SRR2736157	Demczuk2016	2008			North America	Canada	Ontario	32	0.063		Inducible	Intact	Intact	Yes
SRR2736159	SRR2736159	Demczuk2016	2009		Rectum	North America	Canada	British Columbia	2	0.008		Inducible	Intact	Intact	Yes
SRR2736160	SRR2736160	Demczuk2016	2009		Rectum	North America	Canada	British Columbia	16	0.063		Inducible	Intact	Intact	Yes
SRR2736162	SRR2736162	Demczuk2016	2009		Pharynx	North America	Canada	British Columbia	16	0.063		Inducible	Intact	Intact	Yes
SRR2736163	SRR2736163	Demczuk2016	2009		Rectum	North America	Canada	British Columbia	16	0.063		Inducible	Intact	Intact	Yes
SRR2736164	SRR2736164	Demczuk2016	2009			North America	Canada	Ontario	2	0.063		Inducible	Intact	Intact	Yes
SRR2736167	SRR2736167	Demczuk2016	2010			North America	Canada	Ontario	2	0.063		Inducible	Intact	Intact	Yes
SRR2736170	SRR2736170	Demczuk2016	2010		Pharynx	North America	Canada	Alberta	4	0.008		LOF	Intact	Intact	No
SRR2736171	SRR2736171	Demczuk2016	2010		Urethra	North America	Canada	Alberta	4	0.008		LOF	Intact	Intact	No
SRR2736172	SRR2736172	Demczuk2016	2010		Urethra	North America	Canada	Alberta	2	0.008		LOF	Intact	Intact	No
SRR2736173	SRR2736173	Demczuk2016	2010		Cervix	North America	Canada	Alberta	4	0.008		LOF	Intact	Intact	No
SRR2736174	SRR2736174	Demczuk2016	2010		Other	North America	Canada	Alberta	4	0.008		LOF	Intact	Intact	No
SRR2736175	SRR2736175	Demczuk2016	2010			North America	Canada	Ontario	2	0.063		Inducible	Intact	Intact	Yes
SRR2736179	SRR2736179	Demczuk2016	2010		Urethra	North America	Canada	Alberta	4	0.004		LOF	Intact	Intact	No
SRR2736180	SRR2736180	Demczuk2016	2010		Pharynx	North America	Canada	Alberta	4	0.008		LOF	Intact	Intact	No
SRR2736181	SRR2736181	Demczuk2016	2010		Urethra	North America	Canada	Alberta	4	0.004		Inducible	Intact	Intact	Yes
SRR2736182	SRR2736182	Demczuk2016	2010		Cervix	North America	Canada	Alberta	4	0.004		LOF	Intact	Intact	No
SRR2736183	SRR2736183	Demczuk2016	2010		Cervix	North America	Canada	Alberta	4	0.008		LOF	Intact	Intact	No
SRR2736188	SRR2736188	Demczuk2016	2010		Urethra	North America	Canada	Quebec	8	0.004		Inducible	Intact	Intact	Yes
SRR2736189	SRR2736189	Demczuk2016	2010		Urethra	North America	Canada	Quebec	8	0.004		Inducible	Intact	Intact	Yes
SRR2736190	SRR2736190	Demczuk2016	2010		Pharynx	North America	Canada	Quebec	8	0.004		Inducible	Intact	Intact	Yes
SRR2736191	SRR2736191	Demczuk2016	2010		Urethra	North America	Canada	Quebec	8	0.004		Inducible	Intact	Intact	Yes
SRR2736192	SRR2736192	Demczuk2016	2010		Urethra	North America	Canada	Quebec	8	0.004		Inducible	Intact	Intact	Yes
SRR2736193	SRR2736193	Demczuk2016	2010		Pharynx	North America	Canada	Quebec	8	0.016		Inducible	Intact	Intact	Yes
SRR2736194	SRR2736194	Demczuk2016	2010		Urethra	North America	Canada	Quebec	8	0.004		Inducible	Intact	Intact	Yes
SRR2736195	SRR2736195	Demczuk2016	2010		Urethra	North America	Canada	Quebec	8	0.004		Inducible	Intact	Intact	Yes
SRR2736196	SRR2736196	Demczuk2016	2010		Urethra	North America	Canada	Quebec	8	0.004		Inducible	Intact	Intact	Yes
SRR2736197	SRR2736197	Demczuk2016	2010		Pharynx	North America	Canada	Quebec	8	0.002		Inducible	Intact	Intact	Yes
SRR2736198	SRR2736198	Demczuk2016	2010		Pharynx	North America	Canada	Quebec	2	0.063		Inducible	Intact	Intact	Yes
SRR2736200	SRR2736200	Demczuk2016	2011		Cervix	North America	Canada	Saskatchewan	4	0.008		LOF	Intact	Intact	No
SRR2736201	SRR2736201	Demczuk2016	2011		Other	North America	Canada	Saskatchewan	4	0.016		LOF	Intact	Intact	No
SRR2736202	SRR2736202	Demczuk2016	2011		Pharynx	North America	Canada	Alberta	16	0.008		Inducible	Intact	Intact	Yes
SRR2736204	SRR2736204	Demczuk2016	2011		Urethra	North America	Canada	Quebec	4	0.063		Inducible	Intact	Intact	Yes
SRR2736205	SRR2736205	Demczuk2016	2011		Cervix	North America	Canada	Quebec	8	0.063		Inducible	Intact	Intact	Yes
SRR2736206	SRR2736206	Demczuk2016	2011		Pharynx	North America	Canada	Quebec	16	0.016		Inducible	Intact	Intact	Yes
SRR2736207	SRR2736207	Demczuk2016	2011		Urethra	North America	Canada	Quebec	16	0.016		Inducible	Intact	Intact	Yes
SRR2736208	SRR2736208	Demczuk2016	2011		Urethra	North America	Canada	Quebec	16	0.008		Inducible	Intact	Intact	Yes
SRR2736209	SRR2736209	Demczuk2016	2011		Urethra	North America	Canada	Quebec	16	0.032		Inducible	Intact	Intact	Yes
SRR2736210	SRR2736210	Demczuk2016	2011		Urethra	North America	Canada	Nova Scotia	4	0.008		Inducible	Intact	Intact	Yes
SRR2736211	SRR2736211	Demczuk2016	2011		Rectum	North America	Canada	Quebec	1	0.008		Inducible	Intact	Intact	Yes
SRR2736212	SRR2736212	Demczuk2016	2012		Urethra	North America	Canada	Alberta	8	0.032		Inducible	Intact	Intact	Yes
SRR2736213	SRR2736213	Demczuk2016	2011			North America	Canada	Ontario	2	0.032		Inducible	Intact	Intact	Yes
SRR2736216	SRR2736216	Demczuk2016	2012		Urethra	North America	Canada	Ontario	8	0.063		Inducible	Intact	Intact	Yes
SRR2736217	SRR2736217	Demczuk2016	2012		Urethra	North America	Canada	Ontario	16	0.016		Inducible	Intact	Intact	Yes
SRR2736218	SRR2736218	Demczuk2016	2012		Urethra	North America	Canada	Quebec	0.25	0.016		Inducible	Intact	Intact	Yes
SRR2736219	SRR2736219	Demczuk2016	2012		Pharynx	North America	Canada	Quebec	8	0.016		Inducible	Intact	Intact	Yes
SRR2736220	SRR2736220	Demczuk2016	2012		Urethra	North America	Canada	Quebec	16	0.063		Inducible	Intact	Intact	Yes
SRR2736221	SRR2736221	Demczuk2016	2012		Rectum	North America	Canada	Quebec	16	0.032		Inducible	Intact	Intact	Yes
SRR2736222	SRR2736222	Demczuk2016	2012		Urethra	North America	Canada	Ontario	8	0.125		Inducible	Intact	Intact	Yes
SRR2736223	SRR2736223	Demczuk2016	2012		Urethra	North America	Canada	Ontario	16	0.125		Inducible	Intact	Intact	Yes
SRR2736224	SRR2736224	Demczuk2016	2012		Urethra	North America	Canada	Ontario	8	0.125		Inducible	Intact	Intact	Yes
SRR2736225	SRR2736225	Demczuk2016	2013		Urethra	North America	Canada	British Columbia	16	0.016		Inducible	Intact	Intact	Yes
SRR2736226	SRR2736226	Demczuk2016	2012		Urethra	North America	Canada	Ontario	8	0.125		Inducible	Intact	Intact	Yes
SRR2736227	SRR2736227	Demczuk2016	2012		Rectum	North America	Canada	Ontario	8	0.125		Inducible	Intact	Intact	Yes
SRR2736228	SRR2736228	Demczuk2016	2013		Rectum	North America	Canada	Ontario	8	0.125		Inducible	Intact	Intact	Yes
SRR2736229	SRR2736229	Demczuk2016	2013		Cervix	North America	Canada	Ontario	8	0.125		Inducible	Intact	Intact	Yes
SRR2736230	SRR2736230	Demczuk2016	2013		Pharynx	North America	Canada	Ontario	8	0.125		Inducible	Intact	Intact	Yes
SRR2736231	SRR2736231	Demczuk2016	2013		Urethra	North America	Canada	Ontario	8	0.032		Inducible	Intact	Intact	Yes
SRR2736232	SRR2736232	Demczuk2016	2013		Urethra	North America	Canada	Ontario	8	0.125		Inducible	Intact	Intact	Yes
SRR2736233	SRR2736233	Demczuk2016	2012		Rectum	North America	Canada	Quebec	8	0.008		Inducible	Intact	Intact	Yes
SRR2736234	SRR2736234	Demczuk2016	2012		Rectum	North America	Canada	Quebec	8	0.008		Inducible	Intact	Intact	Yes
SRR2736235	SRR2736235	Demczuk2016	2012		Urethra	North America	Canada	Quebec	8	0.004		Inducible	Intact	Intact	Yes
SRR2736236	SRR2736236	Demczuk2016	2012		Urethra	North America	Canada	Quebec	8	0.008		Inducible	Intact	Intact	Yes
SRR2736237	SRR2736237	Demczuk2016	2012		Urethra	North America	Canada	Quebec	8	0.008		Inducible	Intact	Intact	Yes
SRR2736238	SRR2736238	Demczuk2016	2012		Rectum	North America	Canada	Quebec	2	0.008		Inducible	Intact	Intact	Yes
SRR2736239	SRR2736239	Demczuk2016	2012		Urethra	North America	Canada	Quebec	2	0.008		Inducible	Intact	Intact	Yes
SRR2736240	SRR2736240	Demczuk2016	2012		Urethra	North America	Canada	Quebec	8	0.008		Inducible	Intact	Intact	Yes
SRR2736241	SRR2736241	Demczuk2016	2013		Cervix	North America	Canada	Saskatchewan	8	0.032		Inducible	Intact	Intact	Yes
SRR2736242	SRR2736242	Demczuk2016	2013		Urethra	North America	Canada	British Columbia	16	0.016		Inducible	Intact	Intact	Yes
SRR2736243	SRR2736243	Demczuk2016	2012		Urethra	North America	Canada	Quebec	8	0.063		Inducible	Intact	Intact	Yes
SRR2736244	SRR2736244	Demczuk2016	2013		Cervix	North America	Canada	Saskatchewan	8	0.032		Inducible	Intact	Intact	Yes
SRR2736245	SRR2736245	Demczuk2016	2013		Urethra	North America	Canada	Saskatchewan	8	0.063		Inducible	Intact	Intact	Yes
SRR2736246	SRR2736246	Demczuk2016	2013		Cervix	North America	Canada	Saskatchewan	8	0.063		Inducible	Intact	Intact	Yes
SRR2736247	SRR2736247	Demczuk2016	2013		Urethra	North America	Canada	Saskatchewan	8	0.063		Inducible	Intact	Intact	Yes
SRR2736248	SRR2736248	Demczuk2016	2013		Urethra	North America	Canada	Saskatchewan	8	0.063		Inducible	Intact	Intact	Yes
SRR2736249	SRR2736249	Demczuk2016	2013		Pharynx	North America	Canada	Alberta	2	0.032		Inducible	Intact	Intact
SRR2736250	SRR2736250	Demczuk2016	2013		Rectum	North America	Canada	Quebec	8	0.004		Inducible	Intact	Intact	Yes
SRR2736251	SRR2736251	Demczuk2016	2013		Rectum	North America	Canada	Quebec	16	0.004		Inducible	Intact	Intact	Yes
SRR2736252	SRR2736252	Demczuk2016	2013		Pharynx	North America	Canada	Quebec	8	0.004		Inducible	Intact	Intact	Yes
SRR2736253	SRR2736253	Demczuk2016	2013		Rectum	North America	Canada	Quebec	2	0.004		Inducible	Intact	Intact	Yes
SRR2736254	SRR2736254	Demczuk2016	2013		Urethra	North America	Canada	British Columbia	16	0.25		Inducible	Intact	Intact	Yes
SRR2736255	SRR2736255	Demczuk2016	2013		Urethra	North America	Canada	Alberta	2	0.032		Inducible	Intact	Intact
SRR2736256	SRR2736256	Demczuk2016	2013		Rectum	North America	Canada	Alberta	2	0.032		Inducible	Intact	Intact
SRR2736257	SRR2736257	Demczuk2016	2013		Urethra	North America	Canada	Alberta	8	0.032		Inducible	Intact	Intact	Yes
SRR2736258	SRR2736258	Demczuk2016	2013		Urethra	North America	Canada	Ontario	16	0.063		Inducible	Intact	Intact	Yes
SRR2736259	SRR2736259	Demczuk2016	2013		Urethra	North America	Canada	Ontario	16	0.063		Inducible	Intact	Intact	Yes
SRR2736260	SRR2736260	Demczuk2016	2013		Urethra	North America	Canada	Ontario	2	0.125		Inducible	Intact	Intact	Yes
SRR2736261	SRR2736261	Demczuk2016	2013		Rectum	North America	Canada	Ontario	2	0.032		Inducible	Intact	Intact	Yes
SRR2736262	SRR2736262	Demczuk2016	2013		Urethra	North America	Canada	Ontario	2	0.032		Inducible	Intact	Intact	Yes
SRR2736263	SRR2736263	Demczuk2016	2013		Rectum	North America	Canada	Ontario	8	0.063		Inducible	Intact	Intact	Yes
SRR2736264	SRR2736264	Demczuk2016	2013		Rectum	North America	Canada	Ontario	16	0.063		Inducible	Intact	Intact	Yes
SRR2736265	SRR2736265	Demczuk2016	2014		Rectum	North America	Canada	Ontario	8	0.063		Inducible	Intact	Intact	Yes
SRR2736266	SRR2736266	Demczuk2016	2014		Urethra	North America	Canada	Ontario	4	0.032		Inducible	Intact	Intact	Yes
SRR2736267	SRR2736267	Demczuk2016	2013		Urethra	North America	Canada	Quebec	8	0.004		Inducible	Intact	Intact	Yes
SRR2736268	SRR2736268	Demczuk2016	2013		Cervix	North America	Canada	Quebec	8	0.008		Inducible	Intact	Intact	Yes
SRR2736269	SRR2736269	Demczuk2016	2013		Urethra	North America	Canada	Quebec	2	0.008		Inducible	Intact	Intact	Yes
SRR2736270	SRR2736270	Demczuk2016	2013		Cervix	North America	Canada	Quebec	0.06	0.008		Inducible	LOF	Intact	Yes
SRR2736271	SRR2736271	Demczuk2016	2013		Urethra	North America	Canada	Quebec	4	0.008		Inducible	Intact	Intact	Yes
SRR2736272	SRR2736272	Demczuk2016	2013		Urethra	North America	Canada	Quebec	4	0.008		Inducible	Intact	Intact	Yes
SRR2736273	SRR2736273	Demczuk2016	2014		Pharynx	North America	Canada	Alberta	8	0.032		Inducible	Intact	Intact	Yes
SRR2736274	SRR2736274	Demczuk2016	2014		Pharynx	North America	Canada	Alberta	8	0.032		Inducible	Intact	Intact	Yes
SRR2736275	SRR2736275	Demczuk2016	2014		Rectum	North America	Canada	Alberta	2	0.032		Inducible	Intact	Intact
SRR2736276	SRR2736276	Demczuk2016	2014		Urethra	North America	Canada	Ontario	8	0.032		Inducible	Intact	Intact	Yes
SRR2736277	SRR2736277	Demczuk2016	2014		Urethra	North America	Canada	Ontario	8	0.063		Inducible	Intact	Intact	Yes
SRR2736278	SRR2736278	Demczuk2016	2014		Urethra	North America	Canada	Quebec	8	0.004		Inducible	Intact	Intact	No
SRR2736279	SRR2736279	Demczuk2016	2014		Urethra	North America	Canada	Quebec	16	0.063		Inducible	Intact	Intact	Yes
SRR2736280	SRR2736280	Demczuk2016	2014		Urethra	North America	Canada	Quebec	2	0.125		Inducible	Intact	Intact	Yes
SRR2736281	SRR2736281	Demczuk2016	2014		Pharynx	North America	Canada	Quebec	2	0.016		Inducible	Intact	Intact	Yes
SRR2736282	SRR2736282	Demczuk2016	2014		Urethra	North America	Canada	Quebec	8	0.004		Inducible	Intact	Intact	No
SRR2736283	SRR2736283	Demczuk2016	2014		Pharynx	North America	Canada	Quebec	8	0.004		Inducible	Intact	Intact	No
SRR2736284	SRR2736284	Demczuk2016	2014		Pharynx	North America	Canada	Quebec	8	0.008		Inducible	Intact	Intact	No
SRR2736285	SRR2736285	Demczuk2016	2014		Urethra	North America	Canada	Quebec	8	0.004		Inducible	Intact	Intact	No
SRR2736286	SRR2736286	Demczuk2016	2014		Pharynx	North America	Canada	Quebec	8	0.004		Inducible	Intact	Intact	No
SRR2736287	SRR2736287	Demczuk2016	2014		Pharynx	North America	Canada	Quebec	8	0.008		Inducible	Intact	Intact	No
SRR2736288	SRR2736288	Demczuk2016	2014		Urethra	North America	Canada	Quebec	8	0.008		Inducible	Intact	Intact	No
SRR2736289	SRR2736289	Demczuk2016	2014		Pharynx	North America	Canada	Quebec	8	0.004		Inducible	Intact	Intact	Yes
SRR2736290	SRR2736290	Demczuk2016	2014		Urethra	North America	Canada	Quebec	4	0.032		Inducible	Intact	Intact
SRR2736291	SRR2736291	Demczuk2016	2014		Pharynx	North America	Canada	Quebec	8	0.004		Inducible	Intact	Intact	No
SRR2736292	SRR2736292	Demczuk2016	2014		Rectum	North America	Canada	Quebec	8	0.008		Inducible	Intact	Intact	No
SRR2736293	SRR2736293	Demczuk2016	2014		Pharynx	North America	Canada	Quebec	2	0.008		Inducible	Intact	Intact	Yes
SRR2736294	SRR2736294	Demczuk2016	2014		Urethra	North America	Canada	Quebec	2	0.008		Inducible	Intact	Intact	Yes
SRR2736295	SRR2736295	Demczuk2016	2014		Pharynx	North America	Canada	Quebec	8	0.004		Inducible	Intact	Intact	No
SRR2736296	SRR2736296	Demczuk2016	2014		Rectum	North America	Canada	Quebec	8	0.004		Inducible	Intact	Intact	No
SRR2736297	SRR2736297	Demczuk2016	2014		Pharynx	North America	Canada	Quebec	8	0.004		Inducible	Intact	Intact	No
SRR2736298	SRR2736298	Demczuk2016	2014		Pharynx	North America	Canada	Quebec	2	0.008		Inducible	Intact	Intact	Yes
SRR2736299	SRR2736299	Demczuk2016	2014		Pharynx	North America	Canada	Quebec	8	0.008		Inducible	Intact	Intact	Yes
SRR2736300	SRR2736300	Demczuk2016	2014		Pharynx	North America	Canada	Quebec	8	0.004		Inducible	Intact	Intact	Yes
SRR2736301	SRR2736301	Demczuk2016	2014		Urethra	North America	Canada	Quebec	1	0.008		Inducible	Intact	Intact
SRR2736302	SRR2736302	Demczuk2016	2014		Urethra	North America	Canada	Quebec	4	0.004		Inducible	Intact	Intact	No
SRR2736303	SRR2736303	Demczuk2016	2014		Pharynx	North America	Canada	Quebec	8	0.004		Inducible	Intact	Intact	No
SRR2736304	SRR2736304	Demczuk2016	2014		Pharynx	North America	Canada	Quebec	2	0.008		Inducible	Intact	Intact	Yes
SRR2736305	SRR2736305	Demczuk2016	2014		Urethra	North America	Canada	Quebec	2	0.008		Inducible	Intact	Intact	Yes
SRR2736306	SRR2736306	Demczuk2016	2014		Pharynx	North America	Canada	Quebec	8	0.008		Inducible	Intact	Intact	Yes
SRR4343301	SRR4343301	Demczuk2016	2010			North America	Canada	Ontario	2	0.125		Inducible	Intact	Intact	Yes
SRR3357011	SRR3357011	Eyre2017	2011			Europe	UK	Brighton	0.5		32	Inducible	Intact	Intact	Yes
SRR3357028	SRR3357028	Eyre2017	2011			Europe	UK	Brighton	0.25		32	Inducible	Intact	Intact	Yes
SRR3357077	SRR3357077	Eyre2017	2011			Europe	UK	Brighton	0.125		0.015	Inducible	Intact	Intact	Yes
SRR3357157	SRR3357157	Eyre2017	2011			Europe	UK	Brighton	0.25		32	Inducible	Intact	Intact	No
SRR3357160	SRR3357160	Eyre2017	2011			Europe	UK	Brighton	0.125		0.015	Inducible	Intact	Intact	Yes
SRR3357181	SRR3357181	Eyre2017	2011			Europe	UK	Brighton	0.5		32	Inducible	Intact	Intact	Yes
SRR3357186	SRR3357186	Eyre2017	2011			Europe	UK	Brighton	0.015		8	Inducible	LOF	Intact	Yes
SRR3357191	SRR3357191	Eyre2017	2010			Europe	UK	Brighton	0.5		32	Inducible	Intact	Intact	Yes
SRR3357192	SRR3357192	Eyre2017	2011			Europe	UK	Brighton	0.5		32	Inducible	Intact	Intact	Yes
SRR3357194	SRR3357194	Eyre2017	2011			Europe	UK	Brighton	0.06		8	Inducible	LOF	Intact	Yes
SRR3357229	SRR3357229	Eyre2017	2011			Europe	UK	Brighton	0.125		0.015	Inducible	Intact	Intact	Yes
SRR3357246	SRR3357246	Eyre2017	2011			Europe	UK	Brighton	0.125		0.015	Inducible	Intact	Intact	No
SRR3357252	SRR3357252	Eyre2017	2011			Europe	UK	Brighton	0.5		32	Inducible	Intact	Intact	Yes
SRR3357260	SRR3357260	Eyre2017	2011			Europe	UK	Brighton	0.125		0.015	Inducible	Intact	Intact	No
SRR3357263	SRR3357263	Eyre2017	2011			Europe	UK	Brighton	0.5		32	Inducible	Intact	Intact	Yes
SRR3357264	SRR3357264	Eyre2017	2011			Europe	UK	Brighton	0.125		0.015	Inducible	Intact	Intact	Yes
SRR3357288	SRR3357288	Eyre2017	2011			Europe	UK	Brighton	0.5		16	Inducible	Intact	Intact	Yes
SRR3357289	SRR3357289	Eyre2017	2011			Europe	UK	Brighton	0.125		2	Inducible	Intact	Intact	Yes
SRR3357305	SRR3357305	Eyre2017	2011			Europe	UK	Brighton	0.25		0.015	Inducible	Intact	Intact	Yes
SRR3357314	SRR3357314	Eyre2017	2011			Europe	UK	Brighton	0.25		32	Inducible	Intact	Intact	Yes
SRR3360605	SRR3360605	Eyre2017	2007			Europe	UK	Brighton	0.5		32	Inducible	Intact	Intact	Yes
SRR3360606	SRR3360606	Eyre2017	2007			Europe	UK	Brighton	0.125		2	Inducible	Intact	Intact	Yes
SRR3360607	SRR3360607	Eyre2017	2007			Europe	UK	Brighton	0.25		1	Inducible	Intact	Intact	Yes
SRR3360608	SRR3360608	Eyre2017	2009			Europe	UK	Brighton	0.125		0.015	LOF	Intact	Intact	No
SRR3360609	SRR3360609	Eyre2017	2008			Europe	UK	Brighton	0.125		0.015	Inducible	Intact	Intact	Yes
SRR3360610	SRR3360610	Eyre2017	2009			Europe	UK	Brighton	0.125		32	Inducible	Intact	Intact	Yes
SRR3360612	SRR3360612	Eyre2017	2010			Europe	UK	Brighton	0.25		16	Inducible	Intact	Intact	Yes
SRR3360613	SRR3360613	Eyre2017	2007			Europe	UK	Brighton	0.25		0.015	Inducible	Intact	Intact	No
SRR3360614	SRR3360614	Eyre2017	2010			Europe	UK	Brighton	0.25		16	Inducible	Intact	Intact	Yes
SRR3360615	SRR3360615	Eyre2017	2008			Europe	UK	Brighton	0.125		4	Inducible	Intact	Intact	Yes
SRR3360616	SRR3360616	Eyre2017	2009			Europe	UK	Brighton	0.5		32	Inducible	Intact	Intact	Yes
SRR3360617	SRR3360617	Eyre2017	2009			Europe	UK	Brighton	0.5		32	Inducible	Intact	Intact	Yes
SRR3360618	SRR3360618	Eyre2017	2009			Europe	UK	Brighton	0.5		8	Inducible	Intact	Intact	Yes
SRR3360619	SRR3360619	Eyre2017	2009			Europe	UK	Brighton	0.5		32	Inducible	Intact	Intact	Yes
SRR3360622	SRR3360622	Eyre2017	2009			Europe	UK	Brighton	0.5		8	Inducible	Intact	Intact	Yes
SRR3360624	SRR3360624	Eyre2017	2005			Europe	UK	Brighton	0.125		2	Inducible	Intact	Intact	Yes
SRR3360625	SRR3360625	Eyre2017	2007			Europe	UK	Brighton	0.125		2	Inducible	Intact	Intact	Yes
SRR3360627	SRR3360627	Eyre2017	2007			Europe	UK	Brighton	0.5		8	Inducible	Intact	Intact	Yes
SRR3360628	SRR3360628	Eyre2017	2010			Europe	UK	Brighton	0.25		16	Inducible	Intact	Intact	Yes
SRR3360629	SRR3360629	Eyre2017	2010			Europe	UK	Brighton	0.125		8	Inducible	Intact	Intact	No
SRR3360630	SRR3360630	Eyre2017	2009			Europe	UK	Brighton	0.03		0.015	Inducible	Intact	Intact	Yes
SRR3360632	SRR3360632	Eyre2017	2009			Europe	UK	Brighton	0.5		8	Inducible	Intact	Intact	Yes
SRR3360633	SRR3360633	Eyre2017	2010			Europe	UK	Brighton	0.5		32	Inducible	Intact	Intact	Yes
SRR3360634	SRR3360634	Eyre2017	2010			Europe	UK	Brighton	0.125		8	Inducible	Intact	Intact	No
SRR3360635	SRR3360635	Eyre2017	2009			Europe	UK	Brighton	0.125		0.015	Inducible	Intact	LOF	Yes
SRR3360636	SRR3360636	Eyre2017	2008			Europe	UK	Brighton	0.03		0.015	Inducible	Intact	LOF	Yes
SRR3360637	SRR3360637	Eyre2017	2007			Europe	UK	Brighton	0.25		16	Inducible	Intact	Intact	Yes
SRR3360638	SRR3360638	Eyre2017	2008			Europe	UK	Brighton	0.125		0.015	Inducible	Intact	Intact	Yes
SRR3360639	SRR3360639	Eyre2017	2008			Europe	UK	Brighton	0.25		16	Inducible	Intact	Intact	Yes
SRR3360640	SRR3360640	Eyre2017	2010			Europe	UK	Brighton	1		0.03	Inducible	Intact	Intact	Yes
SRR3360641	SRR3360641	Eyre2017	2010			Europe	UK	Brighton	0.25		16	Inducible	Intact	Intact	Yes
SRR3360642	SRR3360642	Eyre2017	2010			Europe	UK	Brighton	0.25		0.03	Inducible	Intact	Intact	Yes
SRR3360644	SRR3360644	Eyre2017	2009			Europe	UK	Brighton	0.125		8	Inducible	Intact	Intact	No
SRR3360645	SRR3360645	Eyre2017	2010			Europe	UK	Brighton	0.5		32	Inducible	Intact	Intact	Yes
SRR3360646	SRR3360646	Eyre2017	2007			Europe	UK	Brighton	0.125		0.015	Inducible	Intact	Intact	Yes
SRR3360647	SRR3360647	Eyre2017	2010			Europe	UK	Brighton	0.06		0.03	Inducible	Intact	Intact	Yes
SRR3360648	SRR3360648	Eyre2017	2009			Europe	UK	Brighton	0.5		32	Inducible	Intact	Intact	Yes
SRR3360649	SRR3360649	Eyre2017	2008			Europe	UK	Brighton	0.25		16	Inducible	Intact	Intact	Yes
SRR3360650	SRR3360650	Eyre2017	2010			Europe	UK	Brighton	0.25		0.03	Inducible	Intact	Intact	Yes
SRR3360651	SRR3360651	Eyre2017	2010			Europe	UK	Brighton	0.03		4	Inducible	LOF	Intact	Yes
SRR3360652	SRR3360652	Eyre2017	2009			Europe	UK	Brighton	0.06		4	Inducible	Intact	Intact	Yes
SRR3360653	SRR3360653	Eyre2017	2007			Europe	UK	Brighton	0.25		0.015	Inducible	Intact	Intact	Yes
SRR3360654	SRR3360654	Eyre2017	2007			Europe	UK	Brighton	0.06		0.015	LOF	Intact	Intact	No
SRR3360658	SRR3360658	Eyre2017	2010			Europe	UK	Brighton	0.25		16	Inducible	Intact	Intact	Yes
SRR3360659	SRR3360659	Eyre2017	2009			Europe	UK	Brighton	0.25		32	Inducible	Intact	Intact	Yes
SRR3360661	SRR3360661	Eyre2017	2008			Europe	UK	Brighton	0.125		0.015	Inducible	Intact	LOF	Yes
SRR3360662	SRR3360662	Eyre2017	2009			Europe	UK	Brighton	0.03		0.015	LOF	Intact	LOF	No
SRR3360663	SRR3360663	Eyre2017	2008			Europe	UK	Brighton	0.25		0.015	Inducible	Intact	Intact	Yes
SRR3360664	SRR3360664	Eyre2017	2007			Europe	UK	Brighton	0.25		32	Inducible	Intact	Intact	Yes
SRR3360665	SRR3360665	Eyre2017	2009			Europe	UK	Brighton	0.03		0.015	Inducible	Intact	LOF	No
SRR3360667	SRR3360667	Eyre2017	2010			Europe	UK	Brighton	0.25		32	Inducible	Intact	Intact	Yes
SRR3360669	SRR3360669	Eyre2017	2008			Europe	UK	Brighton	0.06		0.015	Inducible	Intact	Intact	Yes
SRR3360670	SRR3360670	Eyre2017	2008			Europe	UK	Brighton	0.5		0.015	Inducible	Intact	Intact	Yes
SRR3360671	SRR3360671	Eyre2017	2007			Europe	UK	Brighton	0.5		32	Inducible	Intact	Intact	Yes
SRR3360672	SRR3360672	Eyre2017	2007			Europe	UK	Brighton	0.125		2	Inducible	Intact	Intact	Yes
SRR3360674	SRR3360674	Eyre2017	2009			Europe	UK	Brighton	0.03		8	Inducible	LOF	Intact	Yes
SRR3360675	SRR3360675	Eyre2017	2007			Europe	UK	Brighton	0.5		32	Inducible	Intact	Intact	Yes
SRR3360677	SRR3360677	Eyre2017	2009			Europe	UK	Brighton	0.125		0.015	Inducible	Intact	Intact	No
SRR3360678	SRR3360678	Eyre2017	2007			Europe	UK	Brighton	0.25		4	Inducible	Intact	Intact	Yes
SRR3360679	SRR3360679	Eyre2017	2010			Europe	UK	Brighton	0.125		0.03	Inducible	Intact	LOF	Yes
SRR3360680	SRR3360680	Eyre2017	2010			Europe	UK	Brighton	0.25		16	Inducible	Intact	Intact	Yes
SRR3360681	SRR3360681	Eyre2017	2005			Europe	UK	Brighton	0.5		8	Inducible	Intact	Intact	Yes
SRR3360683	SRR3360683	Eyre2017	2010			Europe	UK	Brighton	0.06		0.03	LOF	Intact	LOF	No
SRR3360684	SRR3360684	Eyre2017	2008			Europe	UK	Brighton	0.25		8	Inducible	Intact	Intact	Yes
SRR3360685	SRR3360685	Eyre2017	2007			Europe	UK	Brighton	0.125		0.015	Inducible	Intact	Intact	Yes
SRR3360686	SRR3360686	Eyre2017	2010			Europe	UK	Brighton	0.5		32	Inducible	Intact	Intact	Yes
SRR3360687	SRR3360687	Eyre2017	2007			Europe	UK	Brighton	0.125		0.015	LOF	Intact	LOF	No
SRR3360688	SRR3360688	Eyre2017	2008			Europe	UK	Brighton	8		0.015	Inducible	Intact	Intact	Yes
SRR3360689	SRR3360689	Eyre2017	2009			Europe	UK	Brighton	0.25		0.015	Inducible	Intact	Intact	Yes
SRR3360690	SRR3360690	Eyre2017	2009			Europe	UK	Brighton	0.125		0.015	Inducible	Intact	LOF	Yes
SRR3360691	SRR3360691	Eyre2017	2007			Europe	UK	Brighton	0.125		2	Inducible	Intact	Intact	Yes
SRR3360692	SRR3360692	Eyre2017	2009			Europe	UK	Brighton	0.125		0.015	Inducible	Intact	Intact	Yes
SRR3360693	SRR3360693	Eyre2017	2009			Europe	UK	Brighton	0.5		16	Inducible	Intact	Intact	Yes
SRR3360694	SRR3360694	Eyre2017	2007			Europe	UK	Brighton	0.25		16	Inducible	Intact	Intact	Yes
SRR3360696	SRR3360696	Eyre2017	2010			Europe	UK	Brighton	0.125		0.03	Inducible	Intact	LOF	Yes
SRR3360697	SRR3360697	Eyre2017	2007			Europe	UK	Brighton	0.125		2	Inducible	Intact	Intact	Yes
SRR3360698	SRR3360698	Eyre2017	2010			Europe	UK	Brighton	0.25		16	Inducible	Intact	Intact	Yes
SRR3360700	SRR3360700	Eyre2017	2007			Europe	UK	Brighton	0.25		1	Inducible	Intact	Intact	Yes
SRR3360701	SRR3360701	Eyre2017	2007			Europe	UK	Brighton	0.25		0.015	Inducible	Intact	Intact	Yes
SRR3360702	SRR3360702	Eyre2017	2010			Europe	UK	Brighton	0.25		32	Inducible	Intact	Intact	Yes
SRR3360703	SRR3360703	Eyre2017	2007			Europe	UK	Brighton	0.5		16	Inducible	Intact	Intact	Yes
SRR3360704	SRR3360704	Eyre2017	2007			Europe	UK	Brighton	0.25		16	Inducible	Intact	Intact	Yes
SRR3360705	SRR3360705	Eyre2017	2008			Europe	UK	Brighton	0.06		0.015	LOF	Intact	LOF	No
SRR3360706	SRR3360706	Eyre2017	2010			Europe	UK	Brighton	0.125		0.03	Inducible	Intact	Intact	Yes
SRR3360707	SRR3360707	Eyre2017	2010			Europe	UK	Brighton	0.5		32	Inducible	Intact	Intact	Yes
SRR3360708	SRR3360708	Eyre2017	2010			Europe	UK	Brighton	8		0.03	Inducible	Intact	Intact	Yes
SRR3360709	SRR3360709	Eyre2017	2010			Europe	UK	Brighton	0.5		32	Inducible	Intact	Intact	Yes
SRR3360710	SRR3360710	Eyre2017	2010			Europe	UK	Brighton	0.25		0.03	Inducible	Intact	Intact	Yes
SRR3360711	SRR3360711	Eyre2017	2010			Europe	UK	Brighton	0.5		32	Inducible	Intact	Intact	Yes
SRR3360712	SRR3360712	Eyre2017	2009			Europe	UK	Brighton	0.25		16	Inducible	Intact	Intact	Yes
SRR3360713	SRR3360713	Eyre2017	2010			Europe	UK	Brighton	0.06		8	Inducible	Intact	Intact	Yes
SRR3360714	SRR3360714	Eyre2017	2010			Europe	UK	Brighton	0.5		16	Inducible	Intact	Intact	Yes
SRR3360715	SRR3360715	Eyre2017	2009			Europe	UK	Brighton	0.125		0.015	LOF	Intact	LOF	No
SRR3360716	SRR3360716	Eyre2017	2008			Europe	UK	Brighton	0.125		16	Inducible	Intact	Intact	Yes
SRR3360717	SRR3360717	Eyre2017	2007			Europe	UK	Brighton	8		0.015	Inducible	Intact	Intact	Yes
SRR3360718	SRR3360718	Eyre2017	2010			Europe	UK	Brighton	0.5		32	Inducible	Intact	Intact	Yes
SRR3360719	SRR3360719	Eyre2017	2009			Europe	UK	Brighton	0.5		32	Inducible	Intact	Intact	Yes
SRR3360720	SRR3360720	Eyre2017	2007			Europe	UK	Brighton	0.5		32	Inducible	Intact	Intact	Yes
SRR3360721	SRR3360721	Eyre2017	2009			Europe	UK	Brighton	0.125		0.015	Inducible	Intact	Intact	Yes
SRR3360722	SRR3360722	Eyre2017	2009			Europe	UK	Brighton	0.125		0.015	LOF	Intact	LOF	No
SRR3360723	SRR3360723	Eyre2017	2010			Europe	UK	Brighton	0.25		16	Inducible	Intact	Intact	Yes
SRR3360725	SRR3360725	Eyre2017	2010			Europe	UK	Brighton	0.125		0.03	LOF	Intact	LOF	No
SRR3360726	SRR3360726	Eyre2017	2009			Europe	UK	Brighton	0.125		0.015	LOF	Intact	Intact	No
SRR3360727	SRR3360727	Eyre2017	2010			Europe	UK	Brighton	0.25		0.03	Inducible	Intact	Intact	Yes
SRR3360728	SRR3360728	Eyre2017	2010			Europe	UK	Brighton	0.25		16	Inducible	Intact	Intact	Yes
SRR3360729	SRR3360729	Eyre2017	2009			Europe	UK	Brighton	0.06		0.015	LOF	Intact	Intact	No
SRR3360730	SRR3360730	Eyre2017	2007			Europe	UK	Brighton	0.25		0.015	Inducible	Intact	Intact	Yes
SRR3360731	SRR3360731	Eyre2017	2010			Europe	UK	Brighton	0.25		16	Inducible	Intact	Intact	Yes
SRR3360733	SRR3360733	Eyre2017	2009			Europe	UK	Brighton	0.25		32	Inducible	Intact	Intact	Yes
SRR3360734	SRR3360734	Eyre2017	2010			Europe	UK	Brighton	0.125		0.03	LOF	Intact	LOF	No
SRR3360735	SRR3360735	Eyre2017	2010			Europe	UK	Brighton	0.06		0.03	Inducible	Intact	LOF	No
SRR3360736	SRR3360736	Eyre2017	2009			Europe	UK	Brighton	0.125		8	Inducible	Intact	Intact	Yes
SRR3360737	SRR3360737	Eyre2017	2008			Europe	UK	Brighton	0.06		0.015	LOF	Intact	Intact	No
SRR3360738	SRR3360738	Eyre2017	2009			Europe	UK	Brighton	0.125		32	Inducible	Intact	Intact	Yes
SRR3360740	SRR3360740	Eyre2017	2010			Europe	UK	Brighton	0.25		0.03	Inducible	Intact	Intact	Yes
SRR3360743	SRR3360743	Eyre2017	2009			Europe	UK	Brighton	0.25		32	Inducible	Intact	Intact	Yes
SRR3360745	SRR3360745	Eyre2017	2009			Europe	UK	Brighton	0.25		0.015	Inducible	Intact	Intact	Yes
SRR3360746	SRR3360746	Eyre2017	2010			Europe	UK	Brighton	0.25		0.03	Inducible	Intact	Intact	Yes
SRR3360747	SRR3360747	Eyre2017	2008			Europe	UK	Brighton	0.125		0.015	Inducible	Intact	Intact	Yes
SRR3360748	SRR3360748	Eyre2017	2009			Europe	UK	Brighton	0.5		32	Inducible	Intact	Intact	Yes
SRR3360749	SRR3360749	Eyre2017	2008			Europe	UK	Brighton	0.25		0.015	Inducible	Intact	Intact	Yes
SRR3360750	SRR3360750	Eyre2017	2007			Europe	UK	Brighton	0.125		4	Inducible	Intact	Intact	Yes
SRR3360751	SRR3360751	Eyre2017	2005			Europe	UK	Brighton	0.5		16	Inducible	Intact	Intact	Yes
SRR3360752	SRR3360752	Eyre2017	2009			Europe	UK	Brighton	0.5		32	Inducible	Intact	Intact	Yes
SRR3360753	SRR3360753	Eyre2017	2010			Europe	UK	Brighton	0.5		16	Inducible	Intact	Intact	Yes
SRR3360754	SRR3360754	Eyre2017	2007			Europe	UK	Brighton	0.25		0.015	Inducible	Intact	Intact	Yes
SRR3360755	SRR3360755	Eyre2017	2009			Europe	UK	Brighton	0.5		32	Inducible	Intact	Intact	Yes
SRR3360766	SRR3360766	Eyre2017	2005			Europe	UK	Brighton	0.5		0.015	Inducible	Intact	Intact	Yes
SRR3360771	SRR3360771	Eyre2017	2005			Europe	UK	Brighton	0.06		0.015	LOF	Intact	Intact	No
SRR3360772	SRR3360772	Eyre2017	2004			Europe	UK	Brighton	0.125		8	Inducible	Intact	Intact	Yes
SRR3360774	SRR3360774	Eyre2017	2004			Europe	UK	Brighton	0.25		8	Inducible	Intact	Intact	Yes
SRR3360810	SRR3360810	Eyre2017	2004			Europe	UK	Brighton	0.125		0.015	Inducible	Intact	Intact	Yes
SRR3360811	SRR3360811	Eyre2017	2005			Europe	UK	Brighton	0.25		0.015	Inducible	Intact	Intact	Yes
SRR3360813	SRR3360813	Eyre2017	2005			Europe	UK	Brighton	0.125		32	Inducible	Intact	Intact	Yes
SRR3360827	SRR3360827	Eyre2017	2005			Europe	UK	Brighton	0.5		0.015	Inducible	Intact	Intact	Yes
SRR3360829	SRR3360829	Eyre2017	2004			Europe	UK	Brighton	0.125		0.015	LOF	Intact	Intact	No
SRR3360832	SRR3360832	Eyre2017	2005			Europe	UK	Brighton	0.25		0.015	Inducible	Intact	Intact	Yes
SRR3360836	SRR3360836	Eyre2017	2004			Europe	UK	Brighton	0.125		0.015	Inducible	Intact	LOF	Yes
SRR3360846	SRR3360846	Eyre2017	2005			Europe	UK	Brighton	0.5		32	Inducible	Intact	Intact	Yes
SRR3360851	SRR3360851	Eyre2017	2005			Europe	UK	Brighton	0.125		8	Inducible	Intact	Intact	Yes
SRR3360854	SRR3360854	Eyre2017	2005			Europe	UK	Brighton	0.03		0.015	LOF	Intact	Intact	No
SRR3360867	SRR3360867	Eyre2017	2004			Europe	UK	Brighton	0.06		8	Inducible	Intact	Intact	Yes
SRR3360872	SRR3360872	Eyre2017	2004			Europe	UK	Brighton	0.06		0.015	Inducible	Intact	Intact	No
SRR3360876	SRR3360876	Eyre2017	2004			Europe	UK	Brighton	0.125		0.015	Inducible	Intact	LOF	Yes
SRR3360883	SRR3360883	Eyre2017	2004			Europe	UK	Brighton	0.03		0.125	Inducible	Intact	Intact	Yes
SRR3360889	SRR3360889	Eyre2017	2004			Europe	UK	Brighton	0.125		8	Inducible	Intact	Intact	Yes
SRR3360890	SRR3360890	Eyre2017	2005			Europe	UK	Brighton	0.125		0.015	Inducible	Intact	Intact	Yes
SRR3360893	SRR3360893	Eyre2017	2005			Europe	UK	Brighton	0.25		16	Inducible	Intact	Intact	Yes
SRR3360913	SRR3360913	Eyre2017	2005			Europe	UK	Brighton	0.125		0.015	Inducible	Intact	Intact	No
SRR3360917	SRR3360917	Eyre2017	2004			Europe	UK	Brighton	0.125		0.015	Inducible	Intact	Intact	No
SRR3360921	SRR3360921	Eyre2017	2004			Europe	UK	Brighton	0.5		0.015	Inducible	Intact	Intact	No
SRR3360924	SRR3360924	Eyre2017	2005			Europe	UK	Brighton	0.03		0.015	Inducible	Intact	Intact	Yes
SRR3360926	SRR3360926	Eyre2017	2004			Europe	UK	Brighton	0.125		0.03	Inducible	Intact	Intact	Yes
SRR3360930	SRR3360930	Eyre2017	2005			Europe	UK	Brighton	0.25		32	Inducible	Intact	Intact	Yes
SRR3360936	SRR3360936	Eyre2017	2004			Europe	UK	Brighton	0.5		0.015	Inducible	Intact	Intact	No
SRR3360939	SRR3360939	Eyre2017	2004			Europe	UK	Brighton	0.125		0.015	Inducible	Intact	Intact	Yes
SRR3360943	SRR3360943	Eyre2017	2005			Europe	UK	Brighton	0.5		0.015	Inducible	Intact	Intact	Yes
SRR3360944	SRR3360944	Eyre2017	2004			Europe	UK	Brighton	0.5		4	Inducible	Intact	Intact	Yes
SRR3360947	SRR3360947	Eyre2017	2004			Europe	UK	Brighton	0.125		0.015	Inducible	Intact	Intact	Yes
SRR3360949	SRR3360949	Eyre2017	2005			Europe	UK	Brighton	0.25		32	Inducible	Intact	Intact	Yes
SRR3360950	SRR3360950	Eyre2017	2004			Europe	UK	Brighton	0.125		0.015	LOF	Intact	Intact	No
SRR3360953	SRR3360953	Eyre2017	2005			Europe	UK	Brighton	0.25		0.015	Inducible	Intact	Intact	Yes
SRR3360964	SRR3360964	Eyre2017	2004			Europe	UK	Brighton	0.125		0.015	LOF	Intact	Intact	No
SRR3360967	SRR3360967	Eyre2017	2004			Europe	UK	Brighton	0.06		0.015	Inducible	Intact	Intact	No
SRR3360970	SRR3360970	Eyre2017	2004			Europe	UK	Brighton	0.125		8	Inducible	Intact	Intact	Yes
SRR3360980	SRR3360980	Eyre2017	2005			Europe	UK	Brighton	0.25		8	Inducible	Intact	Intact	Yes
SRR3360981	SRR3360981	Eyre2017	2004			Europe	UK	Brighton	0.03		0.015	Inducible	Intact	Intact	Yes
SRR3360982	SRR3360982	Eyre2017	2004			Europe	UK	Brighton	0.03		0.015	Inducible	LOF	Intact	Yes
SRR3360983	SRR3360983	Eyre2017	2004			Europe	UK	Brighton	0.5		8	Inducible	Intact	Intact	Yes
SRR3360984	SRR3360984	Eyre2017	2004			Europe	UK	Brighton	0.5		8	Inducible	Intact	Intact	Yes
SRR3360991	SRR3360991	Eyre2017	2004			Europe	UK	Brighton	0.06		0.015	Inducible	Intact	Intact	No
SRR3360993	SRR3360993	Eyre2017	2004			Europe	UK	Brighton	0.06		0.015	LOF	Intact	Intact	No
SRR3361307	SRR3361307	Eyre2017	2009			Europe	UK	Brighton	0.5		0.015	Inducible	Intact	Intact	Yes
SRR3361308	SRR3361308	Eyre2017	2008			Europe	UK	Brighton	0.06		0.015	LOF	Intact	Intact	No
SRR3361310	SRR3361310	Eyre2017	2010			Europe	UK	Brighton	0.5		32	Inducible	Intact	Intact	Yes
SRR3361311	SRR3361311	Eyre2017	2010			Europe	UK	Brighton	0.5		16	Inducible	Intact	Intact	Yes
SRR3361312	SRR3361312	Eyre2017	2010			Europe	UK	Brighton	0.5		32	Inducible	Intact	Intact	Yes
SRR3361313	SRR3361313	Eyre2017	2010			Europe	UK	Brighton	0.03		0.03	LOF	LOF	Intact	No
SRR3361314	SRR3361314	Eyre2017	2010			Europe	UK	Brighton	0.25		32	Inducible	Intact		Yes
SRR3361315	SRR3361315	Eyre2017	2010			Europe	UK	Brighton	0.125		0.03	Inducible	Intact	Intact	Yes
SRR3361317	SRR3361317	Eyre2017	2007			Europe	UK	Brighton	1		0.5	Inducible	Intact	Intact	Yes
SRR3361318	SRR3361318	Eyre2017	2010			Europe	UK	Brighton	0.06		0.03	LOF	Intact	Intact	No
SRR3361320	SRR3361320	Eyre2017	2008			Europe	UK	Brighton	0.25		0.015	Inducible	Intact	Intact	Yes
SRR3361321	SRR3361321	Eyre2017	2007			Europe	UK	Brighton	0.5		32	Inducible	Intact	Intact	Yes
SRR3361322	SRR3361322	Eyre2017	2009			Europe	UK	Brighton	0.06		0.015	Inducible	Intact	Intact	Yes
SRR3361324	SRR3361324	Eyre2017	2007			Europe	UK	Brighton	0.03		16	Inducible	LOF	Intact	Yes
SRR3361325	SRR3361325	Eyre2017	2010			Europe	UK	Brighton	0.5		32	Inducible	Intact	Intact	Yes
SRR3361326	SRR3361326	Eyre2017	2007			Europe	UK	Brighton	0.125		0.015	LOF	Intact	LOF	No
SRR3361328	SRR3361328	Eyre2017	2010			Europe	UK	Brighton	0.125		0.03	Inducible	Intact	Intact	Yes
SRR3361329	SRR3361329	Eyre2017	2009			Europe	UK	Brighton	0.25		32	Inducible	Intact	Intact	Yes
SRR3361332	SRR3361332	Eyre2017	2007			Europe	UK	Brighton	0.25		0.015	Inducible	Intact	Intact	Yes
SRR3361333	SRR3361333	Eyre2017	2007			Europe	UK	Brighton	0.25		0.015	Inducible	Intact	Intact	Yes
SRR3361336	SRR3361336	Eyre2017	2007			Europe	UK	Brighton	0.25		32	Inducible	Intact	Intact	Yes
SRR3361337	SRR3361337	Eyre2017	2010			Europe	UK	Brighton	0.25		32	Inducible	Intact	Intact	Yes
SRR3361338	SRR3361338	Eyre2017	2010			Europe	UK	Brighton	0.125		0.03	Inducible	Intact	Intact	Yes
SRR3361340	SRR3361340	Eyre2017	2009			Europe	UK	Brighton	0.125		0.015	Inducible	Intact	Intact	Yes
SRR3361341	SRR3361341	Eyre2017	2010			Europe	UK	Brighton	0.03		4	Inducible	LOF	Intact	Yes
SRR3361342	SRR3361342	Eyre2017	2009			Europe	UK	Brighton	0.5		32	Inducible	Intact	Intact	Yes
SRR3361343	SRR3361343	Eyre2017	2010			Europe	UK	Brighton	0.06		0.03	LOF	Intact	LOF	No
SRR3361344	SRR3361344	Eyre2017	2010			Europe	UK	Brighton	0.25		16	Inducible	Intact	Intact	Yes
SRR3361345	SRR3361345	Eyre2017	2008			Europe	UK	Brighton	0.125		0.015	LOF	Intact	LOF	No
SRR3361346	SRR3361346	Eyre2017	2008			Europe	UK	Brighton	0.25		8	Inducible	Intact	Intact	Yes
SRR3361347	SRR3361347	Eyre2017	2010			Europe	UK	Brighton	0.25		32	Inducible	Intact	Intact	Yes
SRR3361349	SRR3361349	Eyre2017	2007			Europe	UK	Brighton	0.25		0.015	Inducible	Intact	Intact	Yes
SRR3361350	SRR3361350	Eyre2017	2009			Europe	UK	Brighton	0.125		0.015	LOF	Intact	LOF	No
SRR3361351	SRR3361351	Eyre2017	2008			Europe	UK	Brighton	0.25		16	Inducible	Intact	Intact	Yes
SRR3361352	SRR3361352	Eyre2017	2007			Europe	UK	Brighton	0.125		0.015	Inducible	Intact	Intact	Yes
SRR3361353	SRR3361353	Eyre2017	2005			Europe	UK	Brighton	0.25		0.015	Inducible	Intact	Intact	Yes
SRR3361354	SRR3361354	Eyre2017	2010			Europe	UK	Brighton	0.5		32	Inducible	Intact	Intact	Yes
SRR3361355	SRR3361355	Eyre2017	2008			Europe	UK	Brighton	0.125		0.015	Inducible	Intact	Intact	Yes
SRR3361356	SRR3361356	Eyre2017	2008			Europe	UK	Brighton	0.25		32	Inducible	Intact	Intact	Yes
SRR955973	SRR955973	Ezewudo2015	1982			South America	Chile		0.25			Inducible	Intact	Intact	Yes
SRR959017	SRR959017	Ezewudo2015	1982		Urethra	North America	Canada		0.5			Inducible	Intact	Intact	Yes
SRR960561	SRR960561	Ezewudo2015	2006		Urethra	North America	Canada	Saskatchewan	0.25			Inducible	Intact	Intact	No
SRR969045	SRR969045	Ezewudo2015	2006		Urethra	North America	Canada	Saskatchewan	1			Inducible	Intact	Intact	Yes
SRR969336	SRR969336	Ezewudo2015	2008		Urethra	North America	Canada	Saskatchewan	0.5			Inducible	Intact	Intact	Yes
SRR969337	SRR969337	Ezewudo2015	2006		Urethra	North America	Canada	Saskatchewan	1			Inducible	Intact	Intact	Yes
SRR969338	SRR969338	Ezewudo2015	2006		Urethra	North America	Canada	Saskatchewan	0.5			Inducible	Intact	Intact	Yes
SRR969340	SRR969340	Ezewudo2015	2005		Urethra	North America	Canada	Saskatchewan	0.25			Inducible	Intact	Intact	Yes
SRR969341	SRR969341	Ezewudo2015	2007		Urethra	North America	Canada	Saskatchewan	0.06			Inducible	LOF	LOF	Yes
SRR969342	SRR969342	Ezewudo2015	2007		Urethra	North America	Canada	Saskatchewan	0.125			Inducible	Intact	Intact	Yes
SRR969343	SRR969343	Ezewudo2015	2005		Urethra	North America	Canada	Saskatchewan	0.125			Inducible	Intact	Intact	Yes
SRR969344	SRR969344	Ezewudo2015	2006		Urethra	North America	Canada	Saskatchewan	1			Inducible	Intact	Intact	Yes
SRR969345	SRR969345	Ezewudo2015	2007		Urethra	North America	Canada	Saskatchewan	0.125			LOF	Intact	Intact	No
SRR969346	SRR969346	Ezewudo2015	2006		Urethra	North America	Canada	Saskatchewan	0.25			Inducible	Intact	Intact	Yes
SRR969348	SRR969348	Ezewudo2015	2007		Urethra	North America	Canada	Saskatchewan	0.25			Inducible	Intact	Intact	Yes
SRR969350	SRR969350	Ezewudo2015	2005		Urethra	North America	Canada	Saskatchewan	0.25			Inducible	Intact	Intact	Yes
SRR969352	SRR969352	Ezewudo2015	2007		Urethra	North America	Canada	Saskatchewan	0.5			Inducible	Intact	Intact	Yes
SRR969353	SRR969353	Ezewudo2015	2007		Urethra	North America	Canada	Saskatchewan	0.25			Inducible	Intact	Intact	No
SRR969354	SRR969354	Ezewudo2015	2008		Urethra	North America	Canada	Saskatchewan	0.5			Inducible	Intact	Intact	Yes
SRR969355	SRR969355	Ezewudo2015	2011		Urethra	North America	USA	Albany	0.03			Inducible	LOF	Intact	Yes
SRR969356	SRR969356	Ezewudo2015	2011		Urethra	North America	USA	Albany	1			Inducible	Intact	Intact	Yes
SRR969360	SRR969360	Ezewudo2015	2011		Urethra	North America	USA	Atlanta	0.5			Inducible	Intact	Intact	Yes
SRR969361	SRR969361	Ezewudo2015	2011		Urethra	North America	USA	Atlanta	0.06			Inducible	Intact	Intact	Yes
SRR969362	SRR969362	Ezewudo2015	2011		Urethra	North America	USA	Atlanta	0.03			Inducible	LOF	Intact	Yes
SRR969363	SRR969363	Ezewudo2015	2011		Urethra	North America	USA	Atlanta	0.125			Inducible	Intact	Intact	Yes
SRR969364	SRR969364	Ezewudo2015	2011		Urethra	North America	USA	Albany	0.5			Inducible	Intact	Intact	Yes
SRR969365	SRR969365	Ezewudo2015	2011		Urethra	North America	USA	Albany	0.25			Inducible	Intact	Intact	Yes
SRR969366	SRR969366	Ezewudo2015	2011		Urethra	North America	USA	Atlanta	0.06			Inducible	Intact	Intact	Yes
SRR969367	SRR969367	Ezewudo2015	2011		Urethra	North America	USA	Atlanta	0.25			Inducible	Intact	Intact	Yes
SRR969368	SRR969368	Ezewudo2015	2011		Urethra	North America	USA	Miami	0.5			Inducible	Intact	Intact	Yes
SRR969369	SRR969369	Ezewudo2015	2011		Urethra	North America	USA	Miami	0.125			Inducible	Intact	Intact	Yes
SRR969370	SRR969370	Ezewudo2015	2011		Urethra	North America	USA	Miami	0.03			Inducible	Intact	Intact	Yes
SRR969371	SRR969371	Ezewudo2015	2011		Urethra	North America	USA	Miami	0.25			Inducible	Intact	Intact	Yes
SRR969373	SRR969373	Ezewudo2015	2011		Urethra	North America	USA	Miami	1			Inducible	Intact	Intact	No
SRR969374	SRR969374	Ezewudo2015	2011		Urethra	North America	USA	Atlanta	0.25			Inducible	Intact	Intact	Yes
SRR969375	SRR969375	Ezewudo2015	2011		Urethra	North America	USA	New York City	0.25			Inducible	Intact	Intact	Yes
SRR969376	SRR969376	Ezewudo2015	2011		Urethra	North America	USA	New York City	0.25			Inducible	Intact	Intact	Yes
SRR969377	SRR969377	Ezewudo2015	1991		Urethra	North America	Canada		0.125			Inducible	Intact	Intact	No
SRR969378	SRR969378	Ezewudo2015	2003		Urethra	Asia	Japan		0.25			Inducible	Intact	Intact	Yes
SRR969379	SRR969379	Ezewudo2015	1996		Urethra	Asia	Japan		0.5			Inducible	Intact	Intact	Yes
SRR969380	SRR969380	Ezewudo2015	1992		Urethra	Asia	Philipines		0.25			Inducible	Intact	Intact	Yes
SRR969381	SRR969381	Ezewudo2015	2001		Urethra	Oceania	Australia		0.125			Inducible	Intact	Intact	No
SRR969382	SRR969382	Ezewudo2015	2001		Urethra	North America	USA		2			Inducible	Intact	Intact	Yes
SRR969384	SRR969384	Ezewudo2015	2010		Urethra	Europe	Norway		0.5			Inducible	Intact	Intact	Yes
SRR969385	SRR969385	Ezewudo2015	2010		Urethra	Europe	Norway		0.38			Inducible	Intact	Intact	Yes
SRR969386	SRR969386	Ezewudo2015	2011		Urethra	Europe	Austria		0.19			Inducible	Intact	Intact	Yes
SRR969387	SRR969387	Ezewudo2015	2010		Urethra	Europe	Sweden		0.75			LOF	Intact	LOF	No
SRR969388	SRR969388	Ezewudo2015	2010		Urethra	Europe	Norway		0.125			Inducible	Intact	Intact	Yes
SRR969389	SRR969389	Ezewudo2015	2010		Urethra	Europe	Sweden		1			Inducible	Intact	Intact	Yes
SRR969391	SRR969391	Ezewudo2015	2008		Urethra	Asia	Pakistan		1			Inducible	Intact	Intact	Yes
SRR969392	SRR969392	Ezewudo2015	1998		Urethra	Europe	Sweden		0.064			Inducible	Intact	Intact	Yes
SRR969393	SRR969393	Ezewudo2015	1998		Urethra	Europe	Sweden		0.125			Inducible	Intact	Intact	Yes
SRR969394	SRR969394	Ezewudo2015	1999		Urethra	Europe	Sweden		0.064			Inducible	Intact	Intact	Yes
SRR969395	SRR969395	Ezewudo2015	2011		Urethra	North America	USA	Albany	0.25			Inducible	Intact	Intact	Yes
ERR2172305	ERR2172305	Fifer2018	2015	MSW/WSM		Europe	UK	Leeds	>=256	SUS		Inducible	Intact	Intact	Yes
ERR2172306	ERR2172306	Fifer2018	2005			Europe	UK	Scotland	>=256	SUS		Inducible	Intact	Intact	Yes
ERR2172307	ERR2172307	Fifer2018	2014			Europe	UK	Scotland	0.25	SUS		Inducible	Intact	Intact	Yes
ERR2172308	ERR2172308	Fifer2018	2017			Europe	UK	Other UK	>=256	SUS		Inducible	LOF	Intact	Yes
ERR2172309	ERR2172309	Fifer2018	2016	MSM		Europe	UK	London	>=256	SUS		Inducible	Intact	Intact	Yes
ERR2172310	ERR2172310	Fifer2018	2016			Europe	UK	North	3	SUS		Inducible	Intact	Intact	Yes
ERR2172311	ERR2172311	Fifer2018	2014			Europe	UK	Scotland	0.125	SUS		Inducible	Intact	Intact	Yes
ERR2172312	ERR2172312	Fifer2018	2016	MSW/WSM		Europe	UK	Leeds	>=256	SUS		Inducible	Intact	Intact	Yes
ERR2172313	ERR2172313	Fifer2018	2015	MSW/WSM		Europe	UK	Leeds	>=256	SUS		Inducible	Intact	Intact	Yes
ERR2172314	ERR2172314	Fifer2018	2007			Europe	UK	Scotland	>=256	SUS		Inducible	Intact	Intact	Yes
ERR2172315	ERR2172315	Fifer2018	2007			Europe	UK	North	>=256	SUS		Inducible	Intact	Intact	Yes
ERR2172316	ERR2172316	Fifer2018	2017	MSW/WSM		Europe	UK	North	1	SUS		Inducible	Intact	Intact	Yes
ERR2172317	ERR2172317	Fifer2018	2015			Europe	UK	Leeds	>=256	SUS		Inducible	Intact	Intact	Yes
ERR2172318	ERR2172318	Fifer2018	2015	MSM		Europe	UK	London	>=256	SUS		Inducible	Intact	Intact	Yes
ERR2172319	ERR2172319	Fifer2018	2004			Europe	UK	Scotland	>=256	SUS		Inducible	Intact	Intact	Yes
ERR2172320	ERR2172320	Fifer2018	2015			Europe	UK	Scotland	>=256	SUS		Inducible	Intact	Intact	Yes
ERR2172321	ERR2172321	Fifer2018	2014	MSW/WSM		Europe	UK	Leeds	>=256	SUS		Inducible	Intact	Intact	Yes
ERR2172322	ERR2172322	Fifer2018	2007			Europe	UK	North	>=256	SUS		Inducible	Intact	Intact	Yes
ERR2172323	ERR2172323	Fifer2018	2007			Europe	UK	Scotland	>=256	SUS		Inducible	Intact	Intact	Yes
ERR2172324	ERR2172324	Fifer2018	2014			Europe	UK	Scotland	>=256	SUS		Inducible	Intact	Intact	Yes
ERR2172325	ERR2172325	Fifer2018	2016			Europe	UK	South	>=256	SUS		Inducible	Intact	Intact	Yes
ERR2172326	ERR2172326	Fifer2018	2015			Europe	UK	Scotland	>=256	SUS		Inducible	Intact	Intact	Yes
ERR2172327	ERR2172327	Fifer2018	2007			Europe	UK	North	>=256	SUS		Inducible	Intact	Intact	Yes
ERR2172328	ERR2172328	Fifer2018	2016			Europe	UK	North	>=256	SUS		Inducible	Intact	Intact	Yes
ERR2172329	ERR2172329	Fifer2018	2016	MSW/WSM		Europe	UK	North	>=256	SUS		Inducible	Intact	Intact	Yes
ERR2172330	ERR2172330	Fifer2018	2016	MSM		Europe	UK	London	>=256	SUS		Inducible	Intact	Intact	Yes
ERR2172331	ERR2172331	Fifer2018	2006			Europe	UK	Scotland	>=256	SUS		Inducible	Intact	Intact	Yes
ERR2172332	ERR2172332	Fifer2018	2016	MSW/WSM		Europe	UK	North	>=256	SUS		Inducible	Intact	Intact	Yes
ERR2172333	ERR2172333	Fifer2018	2015			Europe	UK	Scotland	>=256	SUS		Inducible	Intact	Intact	Yes
ERR2172334	ERR2172334	Fifer2018	2015	MSW/WSM		Europe	UK	Leeds	>=256	SUS		Inducible	Intact	Intact	Yes
ERR2172335	ERR2172335	Fifer2018	2015	MSW/WSM		Europe	UK	North	>=256	SUS		Inducible	Intact	Intact	Yes
ERR2172336	ERR2172336	Fifer2018	2016			Europe	UK	London	>=256	SUS		Inducible	Intact	Intact	Yes
ERR2172337	ERR2172337	Fifer2018	2015	MSW/WSM		Europe	UK	Leeds	>=256	SUS		Inducible	Intact	Intact	Yes
ERR2172338	ERR2172338	Fifer2018	2009			Europe	UK	North	>=256	SUS		Inducible	Intact	Intact	Yes
ERR2172339	ERR2172339	Fifer2018	2016			Europe	UK	Other UK	>=256	SUS		Inducible	Intact	Intact	Yes
ERR2172340	ERR2172340	Fifer2018	2015	MSW/WSM		Europe	UK	London	>=256	SUS		Inducible	Intact	Intact	Yes
ERR2172341	ERR2172341	Fifer2018	2016			Europe	UK	North	>=256	SUS		Inducible	Intact	Intact	Yes
ERR2172342	ERR2172342	Fifer2018	2014			Europe	UK	Scotland	0.19	SUS		Inducible	Intact	Intact	Yes
ERR2172343	ERR2172343	Fifer2018	2017	MSW/WSM		Europe	UK	North	>=256	SUS		Inducible	Intact	Intact	Yes
ERR2172344	ERR2172344	Fifer2018	2004			Europe	UK	Scotland	0.5	SUS		Inducible	Intact	Intact	Yes
ERR2172345	ERR2172345	Fifer2018	2014			Europe	UK	Scotland	0.19	SUS		Inducible	Intact	Intact	Yes
ERR2172346	ERR2172346	Fifer2018	2014			Europe	UK	Scotland	0.75	SUS		Inducible	Intact	Intact	Yes
ERR2172347	ERR2172347	Fifer2018	2016	MSW/WSM		Europe	UK	North	>=256	SUS		Inducible	Intact	Intact	Yes
ERR2172348	ERR2172348	Fifer2018	2017	MSM		Europe	UK	London	>=256	SUS		Inducible	Intact	Intact	Yes
ERR2172349	ERR2172349	Fifer2018	2015	MSW/WSM		Europe	UK	North	>=256	SUS		Inducible	Intact	Intact	Yes
ERR2172350	ERR2172350	Fifer2018	2016	MSM		Europe	UK	South	>=256	SUS		Inducible	Intact	Intact	Yes
ERR2172351	ERR2172351	Fifer2018	2016	MSW/WSM		Europe	UK	Leeds	>=256	SUS		Inducible	Intact	Intact	Yes
ERR2172352	ERR2172352	Fifer2018	2016	MSM		Europe	UK	London	>=256	SUS		Inducible	Intact	Intact	Yes
ERR2172353	ERR2172353	Fifer2018	2015			Europe	UK	North	>=256	SUS		Inducible	Intact	Intact	Yes
ERR2172354	ERR2172354	Fifer2018	2014			Europe	UK	Scotland	0.19	SUS		Inducible	Intact	Intact	Yes
ERR1067709	GCGS0277	Grad2014_2016	2002	MSW	Urethra	North America	USA	Long Beach	0.25	0.008	0.015	Inducible	Intact	Intact	Yes
ERR1067710	GCGS0839	Grad2014_2016	2002	MSM	Urethra	North America	USA	Miami	0.25	0.015	0.002	Inducible	Intact	Intact	Yes
ERR1067711	GCGS0605	Grad2014_2016	2002	MSW	Urethra	North America	USA	Miami	0.25	0.03	0.015	Inducible	Intact	Intact	Yes
ERR1067712	GCGS0287	Grad2014_2016	2002	MSW	Urethra	North America	USA	Minneapolis	0.25	0.008	0.008	Inducible	Intact	Intact	Yes
ERR1067713	GCGS0613	Grad2014_2016	2002	MSW	Urethra	North America	USA	Minneapolis	0.5	0.03	0.004	Inducible	Intact	Intact	Yes
ERR1067714	GCGS0766	Grad2014_2016	2002	MSW	Urethra	North America	USA	New Orleans	0.25	0.008	0.004	Inducible	Intact	Intact	Yes
ERR1067715	GCGS0624	Grad2014_2016	2002	MSW	Urethra	North America	USA	Orange County	0.25	0.015	2	Inducible	Intact	Intact	Yes
ERR1067716	GCGS0625	Grad2014_2016	2002	MSM	Urethra	North America	USA	Orange County	0.25	0.015	2	Inducible	Intact	Intact	Yes
ERR1067717	GCGS0440	Grad2014_2016	2002	MSW	Urethra	North America	USA	Philadelphia	0.25	0.004	0.002	Inducible	Intact	Intact	Yes
ERR1067718	GCGS0782	Grad2014_2016	2002	MSW	Urethra	North America	USA	Philadelphia	0.25	0.008	0.004	Inducible	Intact	Intact	Yes
ERR1067719	GCGS0647	Grad2014_2016	2002	MSW	Urethra	North America	USA	Philadelphia	0.25	0.015	0.008	Inducible	Intact	Intact	Yes
ERR1067720	GCGS0462	Grad2014_2016	2002	MSW	Urethra	North America	USA	Phoenix	0.25	0.008	0.004	Inducible	Intact	Intact	Yes
ERR1067721	GCGS0855	Grad2014_2016	2001	MSM	Urethra	North America	USA	Portland	0.25	0.03	0.015	Inducible	Intact	Intact	Yes
ERR1067722	GCGS0673	Grad2014_2016	2002	MSM	Urethra	North America	USA	Portland	0.25	0.015	4	Inducible	Intact	Intact	Yes
ERR1067723	GCGS0294	Grad2014_2016	2002	MSW	Urethra	North America	USA	Portland	0.25	0.002	0.004	Inducible	Intact	Intact	Yes
ERR1067724	GCGS0796	Grad2014_2016	2002	MSM	Urethra	North America	USA	San Diego	0.25	0.06	8	Inducible	Intact	Intact	Yes
ERR1067725	GCGS0682	Grad2014_2016	2002	MSM	Urethra	North America	USA	San Diego	0.5	0.03	0.015	Inducible	Intact	Intact	Yes
ERR1067726	GCGS0797	Grad2014_2016	2002	MSM	Urethra	North America	USA	San Diego	0.25	0.03	8	Inducible	Intact	Intact	Yes
ERR1067727	GCGS0683	Grad2014_2016	2002	MSM	Urethra	North America	USA	San Diego	0.25	0.06	8	Inducible	Intact	Intact	Yes
ERR1067728	GCGS0684	Grad2014_2016	2002	MSM	Urethra	North America	USA	San Diego	0.25	0.03	8	Inducible	Intact	Intact	Yes
ERR1067729	GCGS0798	Grad2014_2016	2002	MSM	Urethra	North America	USA	San Diego	0.25	0.06	16	Inducible	Intact	Intact	Yes
ERR1067730	GCGS0498	Grad2014_2016	2002	MSM	Urethra	North America	USA	Seattle	0.25	0.008	8	Inducible	Intact	Intact	Yes
ERR1067731	GCGS0588	Grad2014_2016	2003	MSM	Urethra	North America	USA	Los Angeles	0.5	0.03	2	Inducible	Intact	Intact	Yes
ERR1067732	GCGS0410	Grad2014_2016	2003	MSM	Urethra	North America	USA	Minneapolis	0.5	0.008	2	Inducible	Intact	Intact	Yes
ERR1067733	GCGS0626	Grad2014_2016	2003	MSM	Urethra	North America	USA	Orange County	0.25	0.015	4	Inducible	Intact	Intact	Yes
ERR1067734	GCGS0627	Grad2014_2016	2003	MSM	Urethra	North America	USA	Orange County	1	0.25	32	Inducible	Intact	Intact	Yes
ERR1067735	GCGS0628	Grad2014_2016	2003	MSW	Urethra	North America	USA	Orange County	0.25	0.03	4	Inducible	Intact	Intact	Yes
ERR1067736	GCGS0629	Grad2014_2016	2003	MSM	Urethra	North America	USA	Orange County	0.25	0.03	4	Inducible	Intact	Intact	Yes
ERR1067737	GCGS0773	Grad2014_2016	2003	MSM	Urethra	North America	USA	Orange County	0.25	0.06	4	Inducible	Intact	Intact	Yes
ERR1067738	GCGS0774	Grad2014_2016	2003	MSM	Urethra	North America	USA	Orange County	0.25	0.015	4	Inducible	Intact	Intact	Yes
ERR1067739	GCGS0648	Grad2014_2016	2003	MSMW	Urethra	North America	USA	Philadelphia	0.5	0.015	0.015	Inducible	Intact	Intact	Yes
ERR1067740	GCGS0799	Grad2014_2016	2003	MSM	Urethra	North America	USA	San Diego	0.25	0.015	8	Inducible	Intact	Intact	Yes
ERR1067741	GCGS0504	Grad2014_2016	2003	MSM	Urethra	North America	USA	San Francisco	0.25	0.008	16	Inducible	Intact	Intact	Yes
ERR1067742	GCGS0710	Grad2014_2016	2003	MSM	Urethra	North America	USA	San Francisco	0.25	0.015	16	Inducible	Intact	Intact	Yes
ERR1067743	GCGS0711	Grad2014_2016	2003	MSM	Urethra	North America	USA	San Francisco	0.25	0.015	4	Inducible	Intact	Intact	Yes
ERR1067745	GCGS0310	Grad2014_2016	2004	MSW	Urethra	North America	USA	Baltimore	0.5	0.004	0.004	Inducible	Intact	Intact	Yes
ERR1067746	GCGS0538	Grad2014_2016	2004	MSW	Urethra	North America	USA	Baltimore	0.5	0.008	0.004	Inducible	Intact	Intact	Yes
ERR1067747	GCGS0540	Grad2014_2016	2004	MSM	Urethra	North America	USA	Baltimore	0.5	0.008	0.008	Inducible	Intact	Intact	Yes
ERR1067748	GCGS0541	Grad2014_2016	2004	MSW	Urethra	North America	USA	Baltimore	0.5	0.008	0.004	Inducible	Intact	Intact	Yes
ERR1067749	GCGS0547	Grad2014_2016	2004	MSW	Urethra	North America	USA	Birmingham	0.5	0.015	0.008	Inducible	Intact	Intact	Yes
ERR1067750	GCGS0728	Grad2014_2016	2004	MSW	Urethra	North America	USA	Birmingham	0.5	0.015	0.004	Inducible	Intact	Intact	No
ERR1067751	GCGS0261	Grad2014_2016	2004	MSW	Urethra	North America	USA	Birmingham	0.5	0.004	0.004	Inducible	Intact	Intact	Yes
ERR1067752	GCGS0318	Grad2014_2016	2004	MSW	Urethra	North America	USA	Birmingham	0.25	0.004	0.004	Inducible	Intact	Intact	No
ERR1067753	GCGS0359	Grad2014_2016	2004	MSW	Urethra	North America	USA	Denver	0.5	0.015	0.004	Inducible	Intact	Intact	No
ERR1067754	GCGS0840	Grad2014_2016	2004	MSMW	Urethra	North America	USA	Miami	0.25	0.06	4	Inducible	Intact	Intact	Yes
ERR1067755	GCGS0400	Grad2014_2016	2004	MSM	Urethra	North America	USA	Miami	0.25	0.015	0.004	Inducible	Intact	Intact	Yes
ERR1067756	GCGS0843	Grad2014_2016	2004	MSW	Urethra	North America	USA	Oklahoma City	0.25	0.015	0.004	LOF	Intact	LOF	No
ERR1067757	GCGS0630	Grad2014_2016	2004	MSM	Urethra	North America	USA	Orange County	0.5	0.015	0.008	Inducible	Intact	Intact	Yes
ERR1067758	GCGS0631	Grad2014_2016	2004	MSW	Urethra	North America	USA	Orange County	0.25	0.03	8	Inducible	Intact	Intact	Yes
ERR1067759	GCGS0650	Grad2014_2016	2004	MSM	Urethra	North America	USA	Philadelphia	0.25	0.015	4	Inducible	Intact	Intact	Yes
ERR1067760	GCGS0783	Grad2014_2016	2004	MSM	Urethra	North America	USA	Philadelphia	0.25	0.015	2	Inducible	Intact	Intact	Yes
ERR1067761	GCGS0443	Grad2014_2016	2004	MSW	Urethra	North America	USA	Philadelphia	0.5	0.004	0.004	Inducible	Intact	Intact	Yes
ERR1067762	GCGS0651	Grad2014_2016	2004	MSW	Urethra	North America	USA	Philadelphia	0.25	0.015	0.008	Inducible	Intact	Intact	Yes
ERR1067763	GCGS0784	Grad2014_2016	2004	MSW	Urethra	North America	USA	Philadelphia	0.25	0.03	0.008	Inducible	Intact	Intact	Yes
ERR1067764	GCGS0664	Grad2014_2016	2004	MSW	Urethra	North America	USA	Phoenix	0.25	0.03	8	Inducible	Intact	Intact	Yes
ERR1067765	GCGS0480	Grad2014_2016	2004	MSM	Urethra	North America	USA	Portland	0.25	0.015	8	Inducible	Intact	Intact	Yes
ERR1067766	GCGS0491	Grad2014_2016	2004	MSM	Urethra	North America	USA	San Diego	0.25	0.015	8	Inducible	Intact	Intact	Yes
ERR1067767	GCGS0686	Grad2014_2016	2004	MSM	Urethra	North America	USA	San Diego	0.5	0.03	8	Inducible	Intact	Intact	Yes
ERR1067768	GCGS0688	Grad2014_2016	2004	MSM	Urethra	North America	USA	San Diego	0.25	0.015	8	Inducible	Intact	Intact	Yes
ERR1067769	GCGS0689	Grad2014_2016	2004	MSM	Urethra	North America	USA	San Diego	0.25	0.03	8	Inducible	Intact	Intact	Yes
ERR1067770	GCGS0499	Grad2014_2016	2004	MSM	Urethra	North America	USA	Seattle	0.25	0.015	8	Inducible	Intact	Intact	Yes
ERR1067771	GCGS0506	Grad2014_2016	2004	MSMW	Urethra	North America	USA	San Francisco	0.25	0.015	8	Inducible	Intact	Intact	Yes
ERR1067772	GCGS0507	Grad2014_2016	2004	MSMW	Urethra	North America	USA	San Francisco	0.25	0.015	8	Inducible	Intact	Intact	No
ERR1067773	GCGS0508	Grad2014_2016	2004	MSMW	Urethra	North America	USA	San Francisco	0.25	0.015	4	Inducible	Intact	Intact	Yes
ERR1067774	GCGS0509	Grad2014_2016	2004	MSW	Urethra	North America	USA	San Francisco	0.25	0.015	8	Inducible	Intact	Intact	Yes
ERR1067775	GCGS0303	Grad2014_2016	2004		Urethra	North America	USA	St Louis	0.25	0.002	0.004	Inducible	Intact	Intact	Yes
ERR1067776	GCGS0718	Grad2014_2016	2000	MSM	Urethra	North America	USA	Atlanta	1	0.06	0.03	Inducible	Intact	Intact	Yes
ERR1067777	GCGS0525	Grad2014_2016	2000	MSW	Urethra	North America	USA	Atlanta	2	0.004	0.004	Inducible	Intact	Intact
ERR1067778	GCGS0870	Grad2014_2016	2000	MSW	Urethra	North America	USA	Birmingham	2	0.125	0.25	Inducible	Intact	LOF	No
ERR1067779	GCGS0322	Grad2014_2016	2000	MSW	Urethra	North America	USA	Chicago	1	0.008	0.004	Inducible	Intact	Intact	Yes
ERR1067780	GCGS0569	Grad2014_2016	2000	MSW	Urethra	North America	USA	Cleveland	1	0.03	0.015	Inducible	Intact	Intact	Yes
ERR1067781	GCGS0351	Grad2014_2016	2000	MSW	Urethra	North America	USA	Dallas	1	0.004	0.015	Inducible	Intact	Intact	Yes
ERR1067782	GCGS0273	Grad2014_2016	2000		Urethra	North America	USA	Fort Bragg	2	0.004	0.008	Inducible	Intact	Intact
ERR1067783	GCGS0374	Grad2014_2016	2000	MSW	Urethra	North America	USA	Kansas City	1	0.004	0.004	Inducible	Intact	Intact	Yes
ERR1067784	GCGS0275	Grad2014_2016	2000	MSW	Urethra	North America	USA	Kansas City	2	0.004	0.004	Inducible	Intact	Intact	Yes
ERR1067785	GCGS0249	Grad2014_2016	2000	MSW	Urethra	North America	USA	Kansas City	4	0.004	0.008	Inducible	Intact	Intact	Yes
ERR1067786	GCGS0276	Grad2014_2016	2000	MSW	Urethra	North America	USA	Kansas City	1	0.004	0.004	Inducible	Intact	Intact	Yes
ERR1067787	GCGS0595	Grad2014_2016	2000		Urethra	North America	USA	Long Beach	2	0.015	0.004	Inducible	Intact	Intact	Yes
ERR1067788	GCGS0621	Grad2014_2016	2000	MSMW	Urethra	North America	USA	Orange County	2	0.015	0.004	Inducible	Intact	Intact	Yes
ERR1067789	GCGS0293	Grad2014_2016	2000	MSM	Urethra	North America	USA	Orange County	1	0.004	0.004	Inducible	Intact	Intact	Yes
ERR1067790	GCGS0795	Grad2014_2016	2000	MSM	Urethra	North America	USA	San Diego	2	0.015	0.008	Inducible	Intact	Intact	Yes
ERR1067791	GCGS0703	Grad2014_2016	2000	MSW	Urethra	North America	USA	Seattle	2	0.008	0.008	Inducible	Intact	Intact	Yes
ERR1067792	GCGS0500	Grad2014_2016	2000	MSM	Urethra	North America	USA	San Francisco	1	0.008	0.008	Inducible	Intact	Intact	Yes
ERR1067793	GCGS0502	Grad2014_2016	2000	MSM	Urethra	North America	USA	San Francisco	1	0.015	0.03	Inducible	Intact	Intact	Yes
ERR1067794	GCGS0503	Grad2014_2016	2000	MSM	Urethra	North America	USA	San Francisco	2	0.008	0.008	Inducible	Intact	Intact	Yes
ERR1067795	GCGS0304	Grad2014_2016	2001	MSW	Urethra	North America	USA	Atlanta	2	0.002	0.004	Inducible	Intact	Intact	No
ERR1067796	GCGS0255	Grad2014_2016	2001	MSW	Urethra	North America	USA	Atlanta	2	0.004	0.004	Inducible	Intact	Intact	No
ERR1067797	GCGS0526	Grad2014_2016	2001		Urethra	North America	USA	Atlanta	1	0.008	0.004	Inducible	Intact	Intact	Yes
ERR1067798	GCGS0305	Grad2014_2016	2001	MSW	Urethra	North America	USA	Atlanta	2	0.004	0.004	Inducible	Intact	Intact	No
ERR1067799	GCGS0865	Grad2014_2016	2001	MSW	Urethra	North America	USA	Baltimore	1	0.032	0.016	Inducible	Intact	Intact	Yes
ERR1067800	GCGS0314	Grad2014_2016	2013	MSW	Urethra	North America	USA	Baltimore	0.125	0.008	2	Inducible	Intact	Intact	Yes
ERR1067801	GCGS0315	Grad2014_2016	2013	MSW	Urethra	North America	USA	Baltimore	0.125	0.008	0.015	Inducible	Intact	Intact	No
ERR1067802	GCGS0316	Grad2014_2016	2013	MSW	Urethra	North America	USA	Baltimore	0.5	0.008	0.015	Inducible	Intact	Intact	Yes
ERR1067803	GCGS0554	Grad2014_2016	2013	MSW	Urethra	North America	USA	Birmingham	0.25	0.015	0.015	Inducible	Intact	Intact	Yes
ERR1067804	GCGS0584	Grad2014_2016	2013	MSM	Urethra	North America	USA	Greensboro	1	0.008	0.015	Inducible	Intact	Intact	Yes
ERR1067805	GCGS0746	Grad2014_2016	2013	MSM	Urethra	North America	USA	Indianapolis	0.5	0.06	32	Inducible	Intact	Intact	Yes
ERR1067806	GCGS0373	Grad2014_2016	2013	MSW	Urethra	North America	USA	Indianapolis	0.125	0.008	0.015	Inducible	Intact	Intact	No
ERR1067807	GCGS0425	Grad2014_2016	2013	MSW	Urethra	North America	USA	Minneapolis	0.5	0.008	0.015	Inducible	Intact	Intact	Yes
ERR1067808	GCGS0427	Grad2014_2016	2013	MSM	Urethra	North America	USA	Minneapolis	0.5	0.008	0.015	Inducible	Intact	Intact	Yes
ERR1067809	GCGS0616	Grad2014_2016	2013	MSW	Urethra	North America	USA	Minneapolis	1	0.015	0.015	Inducible	Intact	Intact	Yes
ERR1067810	GCGS0432	Grad2014_2016	2013	MSW	Urethra	North America	USA	Oklahoma City	0.125	0.008	0.03	Inducible	Intact	Intact	Yes
ERR1067811	GCGS0620	Grad2014_2016	2013	MSW	Urethra	North America	USA	Oklahoma City	1	0.008	0.5	Inducible	Intact	Intact	Yes
ERR1067812	GCGS0433	Grad2014_2016	2013	MSW	Urethra	North America	USA	Oklahoma City	1	0.008	0.015	Inducible	Intact	Intact	Yes
ERR1067813	GCGS0781	Grad2014_2016	2013	MSMW	Urethra	North America	USA	Orange County	0.063	0.016	4	Inducible	LOF	Intact	Yes
ERR1067814	GCGS0459	Grad2014_2016	2013		Urethra	North America	USA	Philadelphia	0.25	0.008	0.015	Inducible	Intact	Intact	Yes
ERR1067815	GCGS0788	Grad2014_2016	2013	MSM	Urethra	North America	USA	Philadelphia	0.25	0.03	2	Inducible	Intact	Intact	Yes
ERR1067816	GCGS0789	Grad2014_2016	2013	MSW	Urethra	North America	USA	Philadelphia	0.5	0.008	0.015	Inducible	Intact	Intact	Yes
ERR1067817	GCGS0522	Grad2014_2016	2013	MSM	Urethra	North America	USA	Philadelphia	1	0.015	0.015	Inducible	Intact	Intact	Yes
ERR1067818	GCGS0461	Grad2014_2016	2013	MSW	Urethra	North America	USA	Philadelphia	0.5	0.008	0.015	Inducible	Intact	Intact	Yes
ERR1067820	GCGS0475	Grad2014_2016	2013	MSM	Urethra	North America	USA	Phoenix	1	0.015	16	Inducible	Intact	Intact	Yes
ERR1067821	GCGS0669	Grad2014_2016	2013	MSW	Urethra	North America	USA	Phoenix	1	0.008	0.015	Inducible	Intact	Intact	Yes
ERR1067822	GCGS0680	Grad2014_2016	2013	MSW	Urethra	North America	USA	Richmond	0.125	0.015	0.015	Inducible	Intact	LOF
ERR1067823	GCGS0919	Grad2014_2016	2013	MSW	Urethra	North America	USA	Las Vegas	0.5	0.06	16	Inducible	Intact	Intact	Yes
ERR1067825	GCGS0827	Grad2014_2016	2013	MSW	Urethra	North America	USA	Baltimore	0.5	0.008	0.015	Inducible	Intact	Intact	Yes
ERR1067826	GCGS0582	Grad2014_2016	2013	MSW	Urethra	North America	USA	Greensboro	0.5	0.008	0.015	Inducible	Intact	Intact	Yes
ERR1067827	GCGS0583	Grad2014_2016	2013	MSW	Urethra	North America	USA	Greensboro	0.5	0.008	0.015	Inducible	Intact	Intact	Yes
ERR1067828	GCGS0747	Grad2014_2016	2013	MSM	Urethra	North America	USA	Indianapolis	1	0.015	0.015	Inducible	Intact	Intact	Yes
ERR1067829	GCGS0748	Grad2014_2016	2013	MSM	Urethra	North America	USA	Indianapolis	0.5	0.06	16	Inducible	Intact	Intact	Yes
ERR1067830	GCGS0749	Grad2014_2016	2013	MSW	Urethra	North America	USA	Indianapolis	1	0.03	0.015	Inducible	Intact	Intact	Yes
ERR1067831	GCGS0524	Grad2014_2016	2000	MSW	Urethra	North America	USA	Albuquerque	0.25	0.008	0.004	Inducible	Intact	Intact	Yes
ERR1067832	GCGS0819	Grad2014_2016	2003	MSW	Urethra	North America	USA	Albuquerque	0.5	0.008	0.06	Inducible	Intact	Intact	No
ERR1067833	GCGS0256	Grad2014_2016	2003	MSW	Urethra	North America	USA	Atlanta	0.5	0.004	0.004	Inducible	Intact	Intact	Yes
ERR1067835	GCGS0324	Grad2014_2016	2004	MSMW	Urethra	North America	USA	Chicago	0.5	0.015	0.004	Inducible	Intact	Intact	Yes
ERR1067836	GCGS0265	Grad2014_2016	2004	MSW	Urethra	North America	USA	Chicago	0.5	0.004	0.008	Inducible	Intact	Intact	Yes
ERR1067837	GCGS1104	Grad2014_2016	2004	MSM	Urethra	North America	USA	Cincinnati	0.25	0.03	8	Inducible	Intact	Intact	Yes
ERR1067838	GCGS0248	Grad2014_2016	2004	MSM	Urethra	North America	USA	Cincinnati	0.5	0.002	0.004	Inducible	Intact	Intact	No
ERR1067839	GCGS1097	Grad2014_2016	2000	MSMW	Urethra	North America	USA	Denver	0.25	0.03	0.06	Inducible	Intact	Intact	Yes
ERR1067840	GCGS0362	Grad2014_2016	2004	MSW	Urethra	North America	USA	Detroit	0.5	0.015	0.015	Inducible	Intact		Yes
ERR1067841	GCGS1098	Grad2014_2016	2004	MSW	Urethra	North America	USA	Los Angeles	0.25	0.015	2	Inducible	Intact	Intact	Yes
ERR1067842	GCGS1096	Grad2014_2016	2001	MSMW	Urethra	North America	USA	Long Beach	0.25	0.008	0.008	Inducible	Intact	Intact	Yes
ERR1067843	GCGS0278	Grad2014_2016	2003	MSM	Urethra	North America	USA	Las Vegas	0.25	0.004	2	Inducible	Intact	Intact	Yes
ERR1067844	GCGS0279	Grad2014_2016	2003	MSW	Urethra	North America	USA	Las Vegas	0.25	0.008	0.125	Inducible	Intact	Intact	Yes
ERR1067845	GCGS0281	Grad2014_2016	2004	MSW	Urethra	North America	USA	Las Vegas	0.5	0.008	0.015	Inducible	Intact	Intact	Yes
ERR1067846	GCGS0599	Grad2014_2016	2004	MSW	Urethra	North America	USA	Las Vegas	0.25	0.015	0.004	Inducible	Intact	Intact	No
ERR1067847	GCGS0389	Grad2014_2016	2004	MSM	Urethra	North America	USA	Las Vegas	0.5	0.008	0.008	Inducible	Intact	Intact	Yes
ERR1067848	GCGS0390	Grad2014_2016	2004	MSW	Urethra	North America	USA	Las Vegas	0.5	0.008	0.004	Inducible	Intact	Intact	Yes
ERR1067849	GCGS0606	Grad2014_2016	2004	MSM	Urethra	North America	USA	Miami	0.25	0.03	4	Inducible	Intact	Intact	Yes
ERR1067850	GCGS1099	Grad2014_2016	2004	MSW	Urethra	North America	USA	Miami	0.25	0.03	16	Inducible	Intact	Intact	Yes
ERR1067851	GCGS1100	Grad2014_2016	2004	MSW	Urethra	North America	USA	Miami	0.25	0.015	4	Inducible	Intact	Intact	Yes
ERR1067852	GCGS1102	Grad2014_2016	2004		Urethra	North America	USA	Miami	0.5	0.03	16	Inducible	Intact	Intact	Yes
ERR1067853	GCGS1101	Grad2014_2016	2004	MSM	Urethra	North America	USA	Minneapolis	0.25	0.008	8	Inducible	Intact	Intact	Yes
ERR1067854	GCGS0761	Grad2014_2016	2004	MSW	Urethra	North America	USA	Minneapolis	0.5	0.03	0.008	Inducible	Intact	Intact	Yes
ERR1067855	GCGS0775	Grad2014_2016	2004	MSM	Urethra	North America	USA	Orange County	0.25	0.015	4	Inducible	Intact	Intact	Yes
ERR1067856	GCGS0442	Grad2014_2016	2003	MSW	Urethra	North America	USA	Philadelphia	0.25	0.015	0.008	Inducible	Intact	Intact	Yes
ERR1067857	GCGS0536	Grad2014_2016	2000	MSW	Urethra	North America	USA	Baltimore	0.25	0.015	0.008	Inducible	Intact	Intact	Yes
ERR1067858	GCGS0309	Grad2014_2016	2000	MSM	Urethra	North America	USA	Baltimore	0.5	0.015	0.015	Inducible	Intact	Intact	Yes
ERR1067859	GCGS0546	Grad2014_2016	2000	MSW	Urethra	North America	USA	Birmingham	0.25	0.008	0.004	Inducible	Intact	Intact	Yes
ERR1067860	GCGS0734	Grad2014_2016	2000	MSW	Urethra	North America	USA	Cincinnati	0.25	0.03	0.008	Inducible	Intact	Intact	Yes
ERR1067861	GCGS0735	Grad2014_2016	2000	MSW	Urethra	North America	USA	Cincinnati	0.5	0.03	0.015	Inducible	Intact	Intact	Yes
ERR1067862	GCGS0270	Grad2014_2016	2000	MSW	Urethra	North America	USA	Cleveland	0.25	0.008	0.015	Inducible	Intact	Intact	Yes
ERR1067863	GCGS0364	Grad2014_2016	2000		Urethra	North America	USA	Fort Bragg	0.25	0.015	0.008	Inducible	Intact	Intact	Yes
ERR1067864	GCGS0365	Grad2014_2016	2000		Urethra	North America	USA	Fort Bragg	0.25	0.015	0.008	Inducible	Intact	Intact	Yes
ERR1067865	GCGS0366	Grad2014_2016	2000		Urethra	North America	USA	Fort Bragg	0.5	0.015	0.015	Inducible	Intact	Intact	Yes
ERR1067866	GCGS0407	Grad2014_2016	2000		Urethra	North America	USA	Minneapolis	0.25	0.015	0.008	Inducible	Intact	Intact	Yes
ERR1067867	GCGS0286	Grad2014_2016	2000		Urethra	North America	USA	Minneapolis	0.25	0.008	0.008	Inducible	Intact	Intact	Yes
ERR1067868	GCGS0251	Grad2014_2016	2000		Urethra	North America	USA	Minneapolis	0.25	0.004	0.008	Inducible	Intact	Intact	Yes
ERR1067869	GCGS0702	Grad2014_2016	2000	MSM	Urethra	North America	USA	Seattle	0.25	0.015	0.015	Inducible	Intact	Intact	Yes
ERR1067870	GCGS0501	Grad2014_2016	2000	MSW	Urethra	North America	USA	San Francisco	0.25	0.008	0.008	Inducible	Intact	Intact	Yes
ERR1067871	GCGS0709	Grad2014_2016	2000	MSMW	Urethra	North America	USA	San Francisco	0.25	0.015	0.06	Inducible	Intact	Intact	Yes
ERR1067872	GCGS0812	Grad2014_2016	2000	MSW	Urethra	North America	USA	San Francisco	0.25	0.03	0.015	Inducible	Intact	Intact	Yes
ERR1067873	GCGS0306	Grad2014_2016	2001	MSMW	Urethra	North America	USA	Atlanta	0.25	0.015	0.008	Inducible	Intact	Intact	Yes
ERR1067874	GCGS0726	Grad2014_2016	2001	MSW	Urethra	North America	USA	Birmingham	0.5	0.03	0.004	Inducible	Intact	Intact	Yes
ERR1067875	GCGS0317	Grad2014_2016	2001	MSW	Urethra	North America	USA	Birmingham	0.25	0.008	0.008	Inducible	Intact	Intact	Yes
ERR1067876	GCGS0829	Grad2014_2016	2001	MSW	Urethra	North America	USA	Cincinnati	0.25	0.03	0.008	Inducible	Intact	Intact	Yes
ERR1067877	GCGS0736	Grad2014_2016	2001	MSW	Urethra	North America	USA	Cincinnati	0.25	0.03	0.015	Inducible	Intact	Intact	Yes
ERR1067878	GCGS0830	Grad2014_2016	2001	MSW	Urethra	North America	USA	Cincinnati	0.25	0.06	0.015	Inducible	Intact	Intact	Yes
ERR1067879	GCGS0831	Grad2014_2016	2001	MSW	Urethra	North America	USA	Cincinnati	0.25	0.06	0.015	Inducible	Intact	Intact	Yes
ERR1067880	GCGS0565	Grad2014_2016	2001		Urethra	North America	USA	Cincinnati	0.5	0.03	0.008	Inducible	Intact	Intact	Yes
ERR1067881	GCGS0245	Grad2014_2016	2001	MSMW	Urethra	North America	USA	Orange County	0.25	0.004	0.004	Inducible	Intact	Intact	Yes
ERR1067882	GCGS0845	Grad2014_2016	2001	MSW	Urethra	North America	USA	Philadelphia	0.25	0.015	0.015	Inducible	Intact	Intact	Yes
ERR1067883	GCGS0439	Grad2014_2016	2001	MSW	Urethra	North America	USA	Philadelphia	0.5	0.008	0.004	Inducible	Intact	Intact	Yes
ERR1067884	GCGS1103	Grad2014_2016	2001	MSW	Urethra	North America	USA	San Diego	0.25	0.015	0.004	Inducible	Intact	Intact	No
ERR1067885	GCGS0537	Grad2014_2016	2002	MSW	Urethra	North America	USA	Baltimore	0.25	0.015	0.015	Inducible	Intact	Intact	Yes
ERR1067886	GCGS0727	Grad2014_2016	2002	MSW	Urethra	North America	USA	Birmingham	0.5	0.015	0.004	Inducible	Intact	Intact	Yes
ERR1067887	GCGS0737	Grad2014_2016	2002	MSW	Urethra	North America	USA	Cincinnati	0.5	0.03	0.015	Inducible	Intact	Intact	Yes
ERR1067888	GCGS0566	Grad2014_2016	2002	MSW	Urethra	North America	USA	Cincinnati	0.25	0.03	0.008	Inducible	Intact	Intact	Yes
ERR1067889	GCGS0358	Grad2014_2016	2002	MSMW	Urethra	North America	USA	Denver	0.25	0.008	0.008	Inducible	Intact	Intact	Yes
ERR1067890	GCGS0385	Grad2014_2016	2002	MSW	Urethra	North America	USA	Long Beach	0.25	0.015	8	Inducible	Intact	Intact	Yes
ERR1082156	GCGS0411	Grad2014_2016	2004	MSMW	Urethra	North America	USA	Minneapolis	1	0.015	4	Inducible	Intact	Intact	Yes
ERR1082157	GCGS0412	Grad2014_2016	2004	MSM	Urethra	North America	USA	Minneapolis	1	0.015	0.015	Inducible	Intact	Intact	Yes
ERR1082158	GCGS0413	Grad2014_2016	2004	MSM	Urethra	North America	USA	Minneapolis	1	0.008	4	Inducible	Intact	Intact	Yes
ERR1082159	GCGS0414	Grad2014_2016	2004	MSM	Urethra	North America	USA	Minneapolis	1	0.015	4	Inducible	Intact	Intact	Yes
ERR1082160	GCGS0760	Grad2014_2016	2004	MSW	Urethra	North America	USA	Minneapolis	1	0.03	0.008	Inducible	Intact	Intact	Yes
ERR1082161	GCGS0415	Grad2014_2016	2004	MSMW	Urethra	North America	USA	Minneapolis	1	0.015	4	Inducible	Intact	Intact	Yes
ERR1082162	GCGS0252	Grad2014_2016	2004	MSW	Urethra	North America	USA	Minneapolis	2	0.002	0.008	Inducible	Intact	Intact	Yes
ERR1082163	GCGS0288	Grad2014_2016	2004	MSM	Urethra	North America	USA	Minneapolis	4	0.008	0.004	Inducible	Intact	Intact	Yes
ERR1082164	GCGS0253	Grad2014_2016	2004	MSW	Urethra	North America	USA	New Orleans	1	0.001	0.004	Inducible	Intact	Intact	Yes
ERR1082165	GCGS0434	Grad2014_2016	2004	MSM	Urethra	North America	USA	Orange County	1	0.008	0.004	Inducible	Intact	Intact	Yes
ERR1082166	GCGS0444	Grad2014_2016	2004	MSW	Urethra	North America	USA	Philadelphia	1	0.03	16	Inducible	Intact	Intact	Yes
ERR1082167	GCGS0652	Grad2014_2016	2004	MSM	Urethra	North America	USA	Philadelphia	1	0.015	8	Inducible	Intact	Intact	Yes
ERR1082168	GCGS0490	Grad2014_2016	2004	MSM	Urethra	North America	USA	San Diego	4	0.008	4	Inducible	Intact	Intact	Yes
ERR1082169	GCGS0685	Grad2014_2016	2004	MSMW	Urethra	North America	USA	San Diego	4	0.015	0.008	Inducible	Intact	Intact	Yes
ERR1082170	GCGS0492	Grad2014_2016	2004	MSW	Urethra	North America	USA	San Diego	4	0.008	0.008	Inducible	Intact	Intact	Yes
ERR1082171	GCGS0687	Grad2014_2016	2004	MSM	Urethra	North America	USA	San Diego	2	0.015	0.008	Inducible	Intact	Intact	Yes
ERR1082172	GCGS0723	Grad2014_2016	2001	MSW	Urethra	North America	USA	Baltimore	1	0.03	0.015	Inducible	Intact	Intact	Yes
ERR1082174	GCGS0356	Grad2014_2016	2001	MSMW	Urethra	North America	USA	Denver	4	0.008	0.004	Inducible	Intact	Intact	Yes
ERR1082175	GCGS0357	Grad2014_2016	2001	MSW	Urethra	North America	USA	Denver	1	0.004	0.004	LOF	Intact	Intact	No
ERR1082176	GCGS0741	Grad2014_2016	2001	MSMW	Urethra	North America	USA	Denver	2	0.03	0.004	Inducible	Intact	Intact	Yes
ERR1082177	GCGS0576	Grad2014_2016	2001	MSMW	Urethra	North America	USA	Denver	1	0.015	0.008	Inducible	Intact	Intact	Yes
ERR1082178	GCGS0367	Grad2014_2016	2001	MSW	Urethra	North America	USA	Honolulu	4	0.008	0.015	Inducible	Intact	Intact	Yes
ERR1082179	GCGS0291	Grad2014_2016	2001	MSW	Urethra	North America	USA	New Orleans	2	0.004	0.004	Inducible	Intact	Intact	Yes
ERR1082180	GCGS0622	Grad2014_2016	2001	MSW	Urethra	North America	USA	Orange County	1	0.015	0.004	Inducible	Intact	Intact	Yes
ERR1082181	GCGS0813	Grad2014_2016	2001	MSM	Urethra	North America	USA	San Francisco	2	0.03	0.008	Inducible	Intact	Intact	Yes
ERR1082182	GCGS0307	Grad2014_2016	2002	MSW	Urethra	North America	USA	Atlanta	2	0.008	0.004	Inducible	Intact	Intact	Yes
ERR1082183	GCGS0719	Grad2014_2016	2002	MSM	Urethra	North America	USA	Atlanta	4	0.03	0.004	Inducible	Intact	Intact	Yes
ERR1082184	GCGS0724	Grad2014_2016	2002	MSW	Urethra	North America	USA	Baltimore	1	0.06	0.015	Inducible	Intact	Intact	Yes
ERR1082185	GCGS0824	Grad2014_2016	2002	MSW	Urethra	North America	USA	Baltimore	1	0.06	0.015	Inducible	Intact	Intact	Yes
ERR1082187	GCGS0866	Grad2014_2016	2002	MSW	Urethra	North America	USA	Baltimore	1	0.032	0.0169	Inducible	Intact	Intact	Yes
ERR1082188	GCGS0867	Grad2014_2016	2002	MSW	Urethra	North America	USA	Baltimore	1	0.032	0.016	Inducible	Intact	Intact	Yes
ERR1082189	GCGS0258	Grad2014_2016	2002	MSW	Urethra	North America	USA	Birmingham	4	0.002	0.004	Inducible	Intact	Intact	Yes
ERR1082190	GCGS0577	Grad2014_2016	2002	MSW	Urethra	North America	USA	Denver	2	0.008	0.008	Inducible	Intact	Intact	Yes
ERR1082191	GCGS0578	Grad2014_2016	2002	MSMW	Urethra	North America	USA	Denver	2	0.008	0.008	Inducible	Intact	Intact	Yes
ERR1082192	GCGS0579	Grad2014_2016	2002	MSW	Urethra	North America	USA	Denver	2	0.008	0.008	LOF	Intact	Intact	No
ERR1082193	GCGS0580	Grad2014_2016	2002	MSMW	Urethra	North America	USA	Denver	1	0.015	0.008	Inducible	Intact	Intact	Yes
ERR1082194	GCGS0581	Grad2014_2016	2002	MSMW	Urethra	North America	USA	Denver	2	0.008	0.008	Inducible	Intact	Intact	Yes
ERR1082195	GCGS0612	Grad2014_2016	2002	MSW	Urethra	North America	USA	Minneapolis	1	0.015	0.015	Inducible	Intact	Intact	Yes
ERR1082196	GCGS0408	Grad2014_2016	2002	MSW	Urethra	North America	USA	Minneapolis	1	0.015	0.008	Inducible	Intact	Intact	Yes
ERR1082197	GCGS0409	Grad2014_2016	2002	MSW	Urethra	North America	USA	Minneapolis	1	0.015	0.004	Inducible	Intact	Intact	Yes
ERR1082198	GCGS0623	Grad2014_2016	2002	MSW	Urethra	North America	USA	Orange County	2	0.004	0.004	Inducible	Intact	Intact	Yes
ERR1082199	GCGS0771	Grad2014_2016	2002	MSW	Urethra	North America	USA	Orange County	1	0.015	0.004	Inducible	Intact	Intact	Yes
ERR1082200	GCGS0846	Grad2014_2016	2002	MSW	Urethra	North America	USA	Philadelphia	1	0.03	0.015	Inducible	Intact	Intact	Yes
ERR1082201	GCGS0441	Grad2014_2016	2002	MSW	Urethra	North America	USA	Philadelphia	1	0.004	0.004	Inducible	LOF	Intact	Yes
ERR1082202	GCGS0646	Grad2014_2016	2002	MSMW	Urethra	North America	USA	Philadelphia	1	0.015	0.015	Inducible	Intact	Intact	Yes
ERR1082203	GCGS0662	Grad2014_2016	2002	MSW	Urethra	North America	USA	Phoenix	1	0.004	0.008	Inducible	Intact	Intact	Yes
ERR1082204	GCGS0663	Grad2014_2016	2002	MSM	Urethra	North America	USA	Phoenix	1	0.015	0.008	Inducible	Intact	Intact	Yes
ERR1082205	GCGS0295	Grad2014_2016	2002	MSM	Urethra	North America	USA	San Diego	4	0.004	0.008	Inducible	Intact	LOF	Yes
ERR1082206	GCGS0704	Grad2014_2016	2002	MSW	Urethra	North America	USA	Seattle	4	0.015	0.008	Inducible	Intact	Intact	Yes
ERR1082207	GCGS0302	Grad2014_2016	2002	MSW	Urethra	North America	USA	St Louis	4	0.004	0.004	Inducible	Intact	Intact	Yes
ERR1082208	GCGS0521	Grad2014_2016	2002	MSM	Urethra	North America	USA	St Louis	1	0.004	0.004	Inducible	Intact	Intact	Yes
ERR1082209	GCGS0527	Grad2014_2016	2003	MSW	Urethra	North America	USA	Atlanta	4	0.015	0.004	Inducible	Intact	Intact	Yes
ERR1082210	GCGS0528	Grad2014_2016	2003	MSW	Urethra	North America	USA	Atlanta	2	0.015	0.004	Inducible	Intact	Intact	Yes
ERR1082211	GCGS0720	Grad2014_2016	2003	MSW	Urethra	North America	USA	Atlanta	4	0.015	0.004	Inducible	Intact	Intact	Yes
ERR1082212	GCGS0529	Grad2014_2016	2003	MSW	Urethra	North America	USA	Atlanta	4	0.015	0.004	Inducible	Intact	Intact	No
ERR1082213	GCGS0721	Grad2014_2016	2003	MSW	Urethra	North America	USA	Atlanta	4	0.015	0.004	Inducible	Intact	Intact	Yes
ERR1082214	GCGS0259	Grad2014_2016	2003	MSW	Urethra	North America	USA	Birmingham	2	0.004	0.004	Inducible	Intact	Intact	Yes
ERR1082215	GCGS0260	Grad2014_2016	2003	MSW	Urethra	North America	USA	Birmingham	2	0.004	0.004	Inducible	Intact	Intact	Yes
ERR1082216	GCGS0268	Grad2014_2016	2003	MSW	Urethra	North America	USA	Cincinnati	1	0.004	0.004	Inducible	Intact	Intact	Yes
ERR1082217	GCGS0573	Grad2014_2016	2003	MSW	Urethra	North America	USA	Dallas	1	0.015	0.03	Inducible	Intact	Intact	Yes
ERR1082218	GCGS0274	Grad2014_2016	2003	MSW	Urethra	North America	USA	Greensboro	2	0.004	0.004	Inducible	Intact	Intact	Yes
ERR1082220	GCGS0386	Grad2014_2016	2003	MSM	Urethra	North America	USA	Las Vegas	2	0.008	0.004	Inducible	Intact	Intact	Yes
ERR1082221	GCGS0772	Grad2014_2016	2003	MSW	Urethra	North America	USA	Orange County	2	0.03	0.004	Inducible	Intact	Intact	Yes
ERR1082222	GCGS0649	Grad2014_2016	2003	MSW	Urethra	North America	USA	Philadelphia	4	0.015	0.004	Inducible	Intact	Intact	Yes
ERR1082223	GCGS0705	Grad2014_2016	2003	MSM	Urethra	North America	USA	Seattle	2	0.004	0.004	Inducible	Intact	Intact	Yes
ERR1082224	GCGS0505	Grad2014_2016	2003	MSMW	Urethra	North America	USA	San Francisco	2	0.008	0.008	Inducible	Intact	Intact	Yes
ERR1082225	GCGS0301	Grad2014_2016	2003		Urethra	North America	USA	Salt Lake City	2	0.008	0.002	Inducible	Intact	Intact	Yes
ERR1082226	GCGS0519	Grad2014_2016	2003	MSW	Urethra	North America	USA	Salt Lake City	4	0.008	0.002	Inducible	Intact	Intact	Yes
ERR1082227	GCGS0520	Grad2014_2016	2003	MSM	Urethra	North America	USA	Salt Lake City	4	0.002	0.002	Inducible	Intact	Intact	Yes
ERR1082228	GCGS0530	Grad2014_2016	2004	MSW	Urethra	North America	USA	Atlanta	1	0.015	0.008	Inducible	Intact	Intact	Yes
ERR1082229	GCGS0531	Grad2014_2016	2004	MSW	Urethra	North America	USA	Atlanta	4	0.015	0.004	Inducible	Intact	Intact	Yes
ERR1082230	GCGS0532	Grad2014_2016	2004	MSM	Urethra	North America	USA	Atlanta	4	0.015	0.004	Inducible	Intact	Intact	Yes
ERR1082231	GCGS0533	Grad2014_2016	2004	MSW	Urethra	North America	USA	Atlanta	4	0.015	0.004	Inducible	Intact	Intact	Yes
ERR1082232	GCGS0308	Grad2014_2016	2004	MSW	Urethra	North America	USA	Atlanta	4	0.015	0.004	Inducible	Intact	Intact	Yes
ERR1082233	GCGS0534	Grad2014_2016	2004	MSW	Urethra	North America	USA	Atlanta	4	0.015	0.004	Inducible	Intact	Intact	Yes
ERR1082234	GCGS0535	Grad2014_2016	2004	MSMW	Urethra	North America	USA	Atlanta	4	0.008	0.004	Inducible	Intact	Intact	Yes
ERR1082235	GCGS0539	Grad2014_2016	2004	MSW	Urethra	North America	USA	Baltimore	1	0.03	0.015	Inducible	Intact	Intact	Yes
ERR1082236	GCGS0825	Grad2014_2016	2004	MSW	Urethra	North America	USA	Baltimore	1	0.06	0.03	Inducible	Intact	Intact	Yes
ERR1082237	GCGS0826	Grad2014_2016	2004	MSW	Urethra	North America	USA	Baltimore	1	0.06	0.03	Inducible	Intact	Intact	Yes
ERR1082238	GCGS0323	Grad2014_2016	2004	MSM	Urethra	North America	USA	Chicago	2	0.008	0.004	Inducible	Intact	Intact	No
ERR1082239	GCGS0325	Grad2014_2016	2004	MSW	Urethra	North America	USA	Chicago	1	0.008	0.004	Inducible	Intact	Intact	Yes
ERR1082240	GCGS0555	Grad2014_2016	2004	MSM	Urethra	North America	USA	Chicago	2	0.015	0.015	Inducible	Intact	Intact	Yes
ERR1082241	GCGS0729	Grad2014_2016	2004	MSW	Urethra	North America	USA	Chicago	1	0.03	0.004	Inducible	Intact	Intact	No
ERR1082242	GCGS1094	Grad2014_2016	2004	MSM	Urethra	North America	USA	Chicago	1	0.004	2	Inducible	Intact	Intact	Yes
ERR1082243	GCGS0264	Grad2014_2016	2004	MSW	Urethra	North America	USA	Chicago	8	0.008	0.004	Inducible	Intact	Intact	Yes
ERR1082244	GCGS0266	Grad2014_2016	2004	MSM	Urethra	North America	USA	Chicago	1	0.004	0.004	Inducible	Intact	Intact	Yes
ERR1082245	GCGS0340	Grad2014_2016	2004		Urethra	North America	USA	Cincinnati	1	0.008	0.004	Inducible	Intact	Intact	Yes
ERR1082246	GCGS0341	Grad2014_2016	2004	MSW	Urethra	North America	USA	Cincinnati	1	0.015	0.004	Inducible	Intact	Intact	Yes
ERR1082247	GCGS0269	Grad2014_2016	2004	MSW	Urethra	North America	USA	Cincinnati	1	0.004	0.002	Inducible	Intact	Intact	Yes
ERR1082248	GCGS0342	Grad2014_2016	2004	MSW	Urethra	North America	USA	Cincinnati	2	0.015	0.002	Inducible	Intact	Intact	Yes
ERR1082249	GCGS0343	Grad2014_2016	2004	MSW	Urethra	North America	USA	Cincinnati	1	0.015	0.004	Inducible	Intact	Intact	Yes
ERR1082251	GCGS0738	Grad2014_2016	2004	MSW	Urethra	North America	USA	Cincinnati	1	0.03	0.015	Inducible	Intact	Intact	Yes
ERR1082252	GCGS0570	Grad2014_2016	2004	MSM	Urethra	North America	USA	Cleveland	1	0.03	0.015	Inducible	Intact	Intact	Yes
ERR1082253	GCGS0589	Grad2014_2016	2004	MSW	Urethra	North America	USA	Los Angeles	8	0.015	8	Inducible	Intact	Intact	Yes
ERR1082254	GCGS0280	Grad2014_2016	2004	MSW	Urethra	North America	USA	Las Vegas	2	0.004	0.004	Inducible	Intact	Intact	Yes
ERR1082255	GCGS0387	Grad2014_2016	2004	MSM	Urethra	North America	USA	Las Vegas	2	0.008	0.004	Inducible	Intact	Intact	Yes
ERR1082256	GCGS0597	Grad2014_2016	2004	MSM	Urethra	North America	USA	Las Vegas	1	0.03	16	Inducible	Intact	Intact	Yes
ERR1082257	GCGS0598	Grad2014_2016	2004	MSMW	Urethra	North America	USA	Las Vegas	1	0.03	0.03	Inducible	Intact	Intact	Yes
ERR1082258	GCGS0388	Grad2014_2016	2004	MSW	Urethra	North America	USA	Las Vegas	1	0.015	16	Inducible	Intact	Intact	Yes
ERR1082259	GCGS0282	Grad2014_2016	2004	MSM	Urethra	North America	USA	Las Vegas	2	0.004	0.008	Inducible	Intact	Intact	Yes
ERR1082260	GCGS0600	Grad2014_2016	2004	MSMW	Urethra	North America	USA	Las Vegas	1	0.015	0.008	Inducible	Intact	Intact	Yes
ERR1082261	GCGS0283	Grad2014_2016	2004	MSW	Urethra	North America	USA	Las Vegas	8	0.004	0.004	Inducible	Intact	Intact	Yes
ERR1082262	GCGS0607	Grad2014_2016	2004	MSW	Urethra	North America	USA	Miami	1	0.03	0.015	Inducible	Intact	Intact	Yes
ERR191730	GCGS0001	Grad2014_2016	2009	MSM	Urethra	North America	USA	Chicago	1	0.125	16	Inducible	Intact	Intact	Yes
ERR191731	GCGS0002	Grad2014_2016	2009	MSM	Urethra	North America	USA	Chicago	1	0.03	16	Inducible	Intact	Intact	Yes
ERR191732	GCGS0003	Grad2014_2016	2009	MSM	Urethra	North America	USA	Chicago	1	0.125	16	Inducible	Intact	Intact	Yes
ERR191733	GCGS0004	Grad2014_2016	2009	MSM	Urethra	North America	USA	Chicago	1	0.03	16	Inducible	Intact	Intact	Yes
ERR191734	GCGS0005	Grad2014_2016	2009	MSM	Urethra	North America	USA	Chicago	1	0.06	16	Inducible	Intact	Intact	Yes
ERR191735	GCGS0006	Grad2014_2016	2009	MSM	Urethra	North America	USA	Chicago	1	0.03	8	Inducible	Intact	Intact	Yes
ERR191736	GCGS0007	Grad2014_2016	2009	MSM	Urethra	North America	USA	Chicago	0.5	0.06	16	Inducible	Intact	Intact	Yes
ERR191737	GCGS0008	Grad2014_2016	2009	MSMW	Urethra	North America	USA	Chicago	0.25	0.008	1	Inducible	Intact	LOF	No
ERR191738	GCGS0009	Grad2014_2016	2009	MSM	Urethra	North America	USA	Denver	0.25	0.032	0.004	Inducible	Intact	Intact	Yes
ERR191739	GCGS0010	Grad2014_2016	2009	MSMW	Urethra	North America	USA	Las Vegas	0.5	0.015	0.015	Inducible	Intact	Intact	Yes
ERR191741	GCGS0012	Grad2014_2016	2009	MSW	Urethra	North America	USA	Detroit	0.25	0.06	0.015	Inducible	Intact	Intact	Yes
ERR191743	GCGS0014	Grad2014_2016	2009	MSW	Urethra	North America	USA	Detroit	0.5	0.06	0.015	Inducible	Intact	Intact	Yes
ERR191746	GCGS0017	Grad2014_2016	2009	MSM	Urethra	North America	USA	Honolulu	1	0.06	32	Inducible	Intact	Intact	Yes
ERR191747	GCGS0018	Grad2014_2016	2009	MSM	Urethra	North America	USA	Honolulu	8	0.008	0.015	Inducible	Intact	Intact	Yes
ERR191748	GCGS0019	Grad2014_2016	2009	MSM	Urethra	North America	USA	Honolulu	1	0.06	32	Inducible	Intact	Intact	Yes
ERR191749	GCGS0020	Grad2014_2016	2009	MSM	Urethra	North America	USA	San Diego	0.5	0.008	2	Inducible	Intact	Intact	Yes
ERR191750	GCGS0021	Grad2014_2016	2009	MSM	Urethra	North America	USA	Honolulu	1	0.06	32	Inducible	Intact	Intact	Yes
ERR191751	GCGS0022	Grad2014_2016	2009	MSM	Urethra	North America	USA	San Diego	0.5	0.06	16	Inducible	Intact	Intact	Yes
ERR191752	GCGS0023	Grad2014_2016	2009	MSW	Urethra	North America	USA	Honolulu	0.5	0.03	16	Inducible	Intact	Intact	Yes
ERR191753	GCGS0024	Grad2014_2016	2009	MSW	Urethra	North America	USA	Honolulu	0.5	0.06	4	Inducible	Intact	Intact	Yes
ERR191755	GCGS0026	Grad2014_2016	2009	MSM	Urethra	North America	USA	San Diego	0.5	0.06	16	Inducible	Intact	Intact	Yes
ERR191756	GCGS0027	Grad2014_2016	2009	MSM	Urethra	North America	USA	Honolulu	0.5	0.03	32	Inducible	Intact	Intact	Yes
ERR191757	GCGS0028	Grad2014_2016	2009	MSM	Urethra	North America	USA	San Diego	1	0.008	8	Inducible	Intact	Intact	Yes
ERR191759	GCGS0030	Grad2014_2016	2009	MSM	Urethra	North America	USA	San Diego	1	0.008	8	Inducible	Intact	Intact	Yes
ERR191760	GCGS0031	Grad2014_2016	2009	MSM	Urethra	North America	USA	Honolulu	0.5	0.03	32	Inducible	Intact	Intact	Yes
ERR191761	GCGS0032	Grad2014_2016	2009	MSM	Urethra	North America	USA	San Diego	0.5	0.03	16	Inducible	Intact	Intact	Yes
ERR191762	GCGS0033	Grad2014_2016	2009	MSW	Urethra	North America	USA	Los Angeles	0.25	0.06	16	Inducible	Intact	Intact	Yes
ERR191763	GCGS0034	Grad2014_2016	2009	MSW	Urethra	North America	USA	Orange County	1	0.06	32	Inducible	Intact	Intact	Yes
ERR191764	GCGS0035	Grad2014_2016	2009	MSW	Urethra	North America	USA	Los Angeles	1	0.125	32	Inducible	Intact	Intact	Yes
ERR191765	GCGS0036	Grad2014_2016	2009	MSW	Urethra	North America	USA	Orange County	0.5	0.015	16	Inducible	Intact	Intact	No
ERR191766	GCGS0037	Grad2014_2016	2009	MSM	Urethra	North America	USA	Los Angeles	0.5	0.125	32	Inducible	Intact	Intact	Yes
ERR191767	GCGS0038	Grad2014_2016	2009	MSM	Urethra	North America	USA	Los Angeles	8	0.008	0.015	Inducible	Intact	Intact	Yes
ERR191768	GCGS0039	Grad2014_2016	2009	MSW	Urethra	North America	USA	Las Vegas	1	0.125	16	Inducible	Intact	Intact	Yes
ERR191769	GCGS0040	Grad2014_2016	2009	MSW	Urethra	North America	USA	Las Vegas	0.125	0.03	16	Inducible	Intact	Intact	Yes
ERR191770	GCGS0041	Grad2014_2016	2009	MSMW	Urethra	North America	USA	Las Vegas	1	0.125	16	Inducible	Intact	Intact	Yes
ERR191771	GCGS0042	Grad2014_2016	2009	MSM	Urethra	North America	USA	Las Vegas	1	0.06	8	Inducible	Intact	Intact	Yes
ERR191772	GCGS0043	Grad2014_2016	2009	MSW	Urethra	North America	USA	Las Vegas	1	0.06	16	Inducible	Intact	Intact	Yes
ERR191773	GCGS0044	Grad2014_2016	2009	MSW	Urethra	North America	USA	Las Vegas	0.5	0.06	16	Inducible	Intact	Intact	Yes
ERR191774	GCGS0045	Grad2014_2016	2009	MSW	Urethra	North America	USA	Las Vegas	1	0.06	16	Inducible	Intact	Intact	Yes
ERR191775	GCGS0046	Grad2014_2016	2009	MSW	Urethra	North America	USA	Las Vegas	1	0.063	16	Inducible	Intact	Intact	Yes
ERR191776	GCGS0047	Grad2014_2016	2009	MSW	Urethra	North America	USA	Las Vegas	1	0.06	16	Inducible	Intact	Intact	Yes
ERR191778	GCGS0049	Grad2014_2016	2009	MSW	Urethra	North America	USA	Las Vegas	1	0.06	16	Inducible	Intact	Intact	Yes
ERR191779	GCGS0050	Grad2014_2016	2009	MSW	Urethra	North America	USA	Las Vegas	0.03	0.008	0.015	Inducible	LOF	Intact	Yes
ERR191780	GCGS0051	Grad2014_2016	2009	MSW	Urethra	North America	USA	Las Vegas	0.5	0.06	16	Inducible	Intact	Intact	Yes
ERR191781	GCGS0052	Grad2014_2016	2009	MSW	Urethra	North America	USA	Las Vegas	0.5	0.06	8	Inducible	Intact	Intact	Yes
ERR191782	GCGS0053	Grad2014_2016	2009	MSW	Urethra	North America	USA	Las Vegas	1	0.125	16	Inducible	Intact	Intact	Yes
ERR191783	GCGS0054	Grad2014_2016	2009	MSW	Urethra	North America	USA	Las Vegas	1	0.06	16	Inducible	Intact	Intact	Yes
ERR191784	GCGS0055	Grad2014_2016	2009	MSM	Urethra	North America	USA	Philadelphia	1	0.06	16	Inducible	Intact	Intact	Yes
ERR191785	GCGS0056	Grad2014_2016	2009	MSM	Urethra	North America	USA	Philadelphia	0.5	0.06	8	Inducible	Intact	Intact	Yes
ERR191786	GCGS0057	Grad2014_2016	2009	MSM	Urethra	North America	USA	Phoenix	0.5	0.06	16	Inducible	Intact	Intact	Yes
ERR191787	GCGS0058	Grad2014_2016	2009	MSM	Urethra	North America	USA	Phoenix	0.5	0.03	16	Inducible	Intact	Intact	Yes
ERR191788	GCGS0059	Grad2014_2016	2009	MSM	Urethra	North America	USA	Phoenix	1	0.125	16	Inducible	Intact	Intact	Yes
ERR191789	GCGS0060	Grad2014_2016	2009	MSM	Urethra	North America	USA	Phoenix	0.5	0.06	8	Inducible	Intact	Intact	Yes
ERR191791	GCGS0062	Grad2014_2016	2009	MSM	Urethra	North America	USA	Portland	0.25	0.015	4	Inducible	Intact	LOF	Yes
ERR191792	GCGS0063	Grad2014_2016	2009	MSMW	Urethra	North America	USA	Portland	0.5	0.06	16	Inducible	Intact	Intact	Yes
ERR191793	GCGS0064	Grad2014_2016	2009	MSM	Urethra	North America	USA	Portland	1	0.03	0.015	Inducible	Intact	Intact	No
ERR191794	GCGS0065	Grad2014_2016	2009	MSM	Urethra	North America	USA	Portland	0.5	0.06	16	Inducible	Intact	Intact	Yes
ERR191795	GCGS0066	Grad2014_2016	2009	MSM	Urethra	North America	USA	Las Vegas	1	0.008	8	Inducible	Intact	Intact	Yes
ERR191796	GCGS0067	Grad2014_2016	2009	MSM	Urethra	North America	USA	San Diego	0.5	0.125	16	Inducible	Intact	Intact	Yes
ERR191797	GCGS0068	Grad2014_2016	2009	MSMW	Urethra	North America	USA	San Diego	0.5	0.008	8	Inducible	Intact	Intact	Yes
ERR191798	GCGS0069	Grad2014_2016	2009	MSW	Urethra	North America	USA	San Diego	1	0.125	16	Inducible	Intact	Intact	Yes
ERR191799	GCGS0070	Grad2014_2016	2009	MSW	Urethra	North America	USA	San Diego	0.5	0.015	4	Inducible	Intact	Intact	Yes
ERR191800	GCGS0071	Grad2014_2016	2009	MSM	Urethra	North America	USA	San Diego	0.5	0.03	0.015	Inducible	Intact	Intact	Yes
ERR191801	GCGS0072	Grad2014_2016	2009	MSM	Urethra	North America	USA	San Diego	0.5	0.008	0.015	Inducible	Intact	Intact	Yes
ERR191802	GCGS0073	Grad2014_2016	2009	MSMW	Urethra	North America	USA	San Diego	0.25	0.06	0.015	Inducible	Intact	Intact	Yes
ERR191803	GCGS0074	Grad2014_2016	2009	MSM	Urethra	North America	USA	San Diego	0.25	0.008	0.015	Inducible	Intact	Intact	Yes
ERR191804	GCGS0075	Grad2014_2016	2009	MSM	Urethra	North America	USA	San Diego	0.5	0.06	8	Inducible	Intact	Intact	Yes
ERR191805	GCGS0076	Grad2014_2016	2009	MSMW	Urethra	North America	USA	San Diego	0.25	0.008	8	Inducible	Intact	Intact	Yes
ERR191806	GCGS0077	Grad2014_2016	2009	MSW	Urethra	North America	USA	San Diego	1	0.06	16	Inducible	Intact	Intact	Yes
ERR191807	GCGS0078	Grad2014_2016	2009	MSW	Urethra	North America	USA	San Diego	0.06	0.008	4	Inducible	LOF	Intact	Yes
ERR191808	GCGS0079	Grad2014_2016	2009	MSM	Urethra	North America	USA	Seattle	0.5	0.06	16	Inducible	Intact	Intact	Yes
ERR191809	GCGS0080	Grad2014_2016	2009	MSM	Urethra	North America	USA	Seattle	1	0.06	16	Inducible	Intact	Intact	Yes
ERR191810	GCGS0081	Grad2014_2016	2009	MSM	Urethra	North America	USA	Seattle	0.125	0.06	16	Inducible	Intact	Intact	Yes
ERR191811	GCGS0082	Grad2014_2016	2009	MSM	Urethra	North America	USA	Seattle	0.25	0.06	16	Inducible	Intact	Intact	Yes
ERR191812	GCGS0083	Grad2014_2016	2009	MSM	Urethra	North America	USA	San Francisco	0.5	0.032	0.008	Inducible	Intact	Intact	Yes
ERR191813	GCGS0084	Grad2014_2016	2009	MSM	Urethra	North America	USA	San Francisco	1	0.015	0.015	Inducible	Intact	Intact	Yes
ERR191814	GCGS0085	Grad2014_2016	2009	MSM	Urethra	North America	USA	San Francisco	0.5	0.03	32	Inducible	Intact	Intact	Yes
ERR191815	GCGS0086	Grad2014_2016	2009	MSM	Urethra	North America	USA	San Francisco	1	0.015	4	Inducible	Intact	Intact	Yes
ERR191816	GCGS0087	Grad2014_2016	2009	MSW	Urethra	North America	USA	San Francisco	0.5	0.03	32	Inducible	Intact	Intact	Yes
ERR191817	GCGS0088	Grad2014_2016	2009	MSW	Urethra	North America	USA	San Francisco	0.5	0.063	16	Inducible	Intact	Intact	Yes
ERR191818	GCGS0089	Grad2014_2016	2009	MSM	Urethra	North America	USA	San Francisco	1	0.03	32	Inducible	Intact	Intact	Yes
ERR191819	GCGS0090	Grad2014_2016	2009	MSM	Urethra	North America	USA	San Francisco	0.25	0.008	1	Inducible	Intact	Intact	Yes
ERR191820	GCGS0091	Grad2014_2016	2010	MSM	Urethra	North America	USA	Chicago	1	0.06	16	Inducible	Intact	Intact	Yes
ERR191821	GCGS0092	Grad2014_2016	2010	MSM	Urethra	North America	USA	Chicago	0.25	0.06	0.015	Inducible	Intact	Intact	Yes
ERR191822	GCGS0093	Grad2014_2016	2010	MSM	Urethra	North America	USA	Chicago	1	0.125	16	Inducible	Intact	Intact	Yes
ERR191823	GCGS0094	Grad2014_2016	2009	MSM	Urethra	North America	USA	Chicago	1	0.03	8	Inducible	Intact	Intact	Yes
ERR191824	GCGS0095	Grad2014_2016	2010	MSM	Urethra	North America	USA	Chicago	1	0.06	16	Inducible	Intact	Intact	Yes
ERR191825	GCGS0096	Grad2014_2016	2010	MSM	Urethra	North America	USA	Chicago	16	0.008	0.015	Inducible	Intact	Intact	Yes
ERR222892	GCGS0193	Grad2014_2016	2010	MSW	Urethra	North America	USA	San Diego	0.5	0.03	0.015	Inducible	Intact	Intact	Yes
ERR222893	GCGS0194	Grad2014_2016	2009	MSW	Urethra	North America	USA	Orange County	0.5	0.03	4	Inducible	Intact	Intact	Yes
ERR222894	GCGS0195	Grad2014_2016	2010	MSMW	Urethra	North America	USA	San Diego	0.5	0.06	16	Inducible	Intact	Intact	Yes
ERR222895	GCGS0196	Grad2014_2016	2010	MSM	Urethra	North America	USA	San Diego	1	0.03	16	Inducible	Intact	Intact	Yes
ERR222896	GCGS0197	Grad2014_2016	2010	MSM	Urethra	North America	USA	San Diego	0.5	0.032	0.004	Inducible	Intact	Intact	Yes
ERR222897	GCGS0198	Grad2014_2016	2009	MSM	Urethra	North America	USA	San Diego	16	0.008	0.015	Inducible	Intact	Intact	Yes
ERR222898	GCGS0199	Grad2014_2016	2010	MSW	Urethra	North America	USA	San Diego	0.5	0.063	0.004	Inducible	Intact	Intact	Yes
ERR222899	GCGS0200	Grad2014_2016	2009	MSW	Urethra	North America	USA	Orange County	0.125	0.015	0.015	Inducible	Intact	Intact	No
ERR222900	GCGS0201	Grad2014_2016	2010	MSM	Urethra	North America	USA	San Diego	0.5	0.063	0.004	Inducible	Intact	Intact	Yes
ERR222901	GCGS0202	Grad2014_2016	2009	MSM	Urethra	North America	USA	San Diego	8	0.008	0.015	Inducible	Intact	Intact	Yes
ERR222902	GCGS0203	Grad2014_2016	2010	MSM	Urethra	North America	USA	San Diego	0.5	0.06	0.015	Inducible	Intact	Intact	Yes
ERR222903	GCGS0204	Grad2014_2016	2010	MSM	Urethra	North America	USA	San Diego	8	0.008	0.015	Inducible	Intact	Intact	Yes
ERR222904	GCGS0205	Grad2014_2016	2010	MSM	Urethra	North America	USA	San Diego	1	0.125	16	Inducible	Intact	Intact	Yes
ERR222905	GCGS0206	Grad2014_2016	2009	MSM	Urethra	North America	USA	San Diego	0.06	0.008	4	Inducible	LOF	Intact	Yes
ERR222906	GCGS0207	Grad2014_2016	2010	MSM	Urethra	North America	USA	San Diego	0.5	0.06	0.015	Inducible	Intact	Intact	Yes
ERR222907	GCGS0208	Grad2014_2016	2009	MSM	Urethra	North America	USA	San Diego	1	0.015	8	Inducible	Intact	Intact	Yes
ERR222908	GCGS0209	Grad2014_2016	2010	MSM	Urethra	North America	USA	San Diego	0.5	0.03	0.015	Inducible	Intact	Intact	Yes
ERR222909	GCGS0210	Grad2014_2016	2009	MSM	Urethra	North America	USA	Phoenix	0.25	0.015	1	Inducible	Intact	Intact	Yes
ERR222910	GCGS0211	Grad2014_2016	2010	MSM	Urethra	North America	USA	San Diego	0.25	0.03	0.015	Inducible	Intact	Intact	Yes
ERR222911	GCGS0212	Grad2014_2016	2009	MSM	Urethra	North America	USA	San Diego	0.25	0.015	1	Inducible	Intact	Intact	Yes
ERR222912	GCGS0213	Grad2014_2016	2010	MSM	Urethra	North America	USA	San Diego	0.5	0.063	0.004	Inducible	Intact	Intact	Yes
ERR222913	GCGS0214	Grad2014_2016	2009	MSM	Urethra	North America	USA	San Diego	0.5	0.008	2	Inducible	Intact	Intact	Yes
ERR222914	GCGS0215	Grad2014_2016	2010	MSM	Urethra	North America	USA	San Diego	0.25	0.03	0.015	Inducible	Intact	Intact	Yes
ERR222915	GCGS0216	Grad2014_2016	2009	MSM	Urethra	North America	USA	San Diego	0.25	0.015	2	Inducible	Intact	Intact	Yes
ERR222916	GCGS0217	Grad2014_2016	2010	MSM	Urethra	North America	USA	San Diego	0.5	0.03	0.015	Inducible	Intact	Intact	Yes
ERR222917	GCGS0218	Grad2014_2016	2009	MSM	Urethra	North America	USA	San Diego	16	0.008	0.015	Inducible	Intact	Intact	Yes
ERR222918	GCGS0219	Grad2014_2016	2010	MSM	Urethra	North America	USA	San Diego	0.5	0.03	0.015	Inducible	Intact	Intact	Yes
ERR222919	GCGS0220	Grad2014_2016	2009	MSM	Urethra	North America	USA	San Diego	0.06	0.008	2	Inducible	Intact	Intact	Yes
ERR222920	GCGS0221	Grad2014_2016	2010	MSW	Urethra	North America	USA	San Diego	0.5	0.03	0.015	Inducible	Intact	Intact	Yes
ERR222922	GCGS0223	Grad2014_2016	2010	MSM	Urethra	North America	USA	San Diego	0.5	0.03	0.015	Inducible	Intact	Intact	Yes
ERR222923	GCGS0224	Grad2014_2016	2009	MSM	Urethra	North America	USA	San Diego	8	0.008	0.015	Inducible	Intact	Intact	Yes
ERR222924	GCGS0225	Grad2014_2016	2010	MSM	Urethra	North America	USA	San Diego	0.5	0.03	0.015	Inducible	Intact	Intact	Yes
ERR222925	GCGS0226	Grad2014_2016	2010	MSM	Urethra	North America	USA	San Diego	16	0.008	0.015	Inducible	Intact	Intact	Yes
ERR222926	GCGS0227	Grad2014_2016	2010	MSM	Urethra	North America	USA	San Diego	1	0.06	16	Inducible	Intact	Intact	Yes
ERR222927	GCGS0228	Grad2014_2016	2009	MSM	Urethra	North America	USA	Phoenix	2	0.015	0.015	Inducible	Intact	Intact	Yes
ERR222928	GCGS0229	Grad2014_2016	2010	MSM	Urethra	North America	USA	San Diego	0.5	0.06	16	Inducible	Intact	Intact	Yes
ERR222929	GCGS0230	Grad2014_2016	2010	MSM	Urethra	North America	USA	San Diego	8	0.008	0.015	Inducible	Intact	Intact	Yes
ERR222930	GCGS0231	Grad2014_2016	2010	MSM	Urethra	North America	USA	Seattle	0.25	0.03	32	Inducible	Intact	Intact	Yes
ERR222931	GCGS0232	Grad2014_2016	2010	MSMW	Urethra	North America	USA	Seattle	0.5	0.03	32	Inducible	Intact	Intact	Yes
ERR222932	GCGS0233	Grad2014_2016	2010	MSM	Urethra	North America	USA	Seattle	0.5	0.06	32	Inducible	Intact	Intact	Yes
ERR222933	GCGS0234	Grad2014_2016	2010	MSM	Urethra	North America	USA	Seattle	0.5	0.03	32	Inducible	Intact	Intact	Yes
ERR222934	GCGS0235	Grad2014_2016	2010	MSM	Urethra	North America	USA	Seattle	0.25	0.06	16	Inducible	Intact	Intact	Yes
ERR222935	GCGS0236	Grad2014_2016	2010	MSM	Urethra	North America	USA	Seattle	0.5	0.03	32	Inducible	Intact	Intact	Yes
ERR222936	GCGS0237	Grad2014_2016	2010	MSM	Urethra	North America	USA	Seattle	0.25	0.06	16	Inducible	Intact	Intact	Yes
ERR222937	GCGS0238	Grad2014_2016	2009	MSM	Urethra	North America	USA	Seattle	0.5	0.03	32	Inducible	Intact	Intact	Yes
ERR222939	GCGS0240	Grad2014_2016	2010	MSM	Urethra	North America	USA	San Francisco	0.5	0.06	32	Inducible	Intact	Intact	Yes
ERR222940	GCGS0241	Grad2014_2016	2010	MSM	Urethra	North America	USA	San Francisco	0.5	0.125	16	Inducible	Intact	Intact	Yes
ERR222941	GCGS0242	Grad2014_2016	2010	MSM	Urethra	North America	USA	San Francisco	0.25	0.032	4	Inducible	Intact	Intact	Yes
ERR223603	GCGS0097	Grad2014_2016	2010	MSM	Urethra	North America	USA	Chicago	0.5	0.125	16	Inducible	Intact	Intact	Yes
ERR223604	GCGS0098	Grad2014_2016	2010	MSM	Urethra	North America	USA	Chicago	16	0.008	0.015	Inducible	Intact	Intact	Yes
ERR223605	GCGS0099	Grad2014_2016	2010	MSW	Urethra	North America	USA	Cleveland	1	0.25	16	Inducible	Intact	Intact	Yes
ERR223606	GCGS0100	Grad2014_2016	2010	MSW	Urethra	North America	USA	Detroit	0.25	0.06	0.015	Inducible	Intact	Intact	Yes
ERR223607	GCGS0101	Grad2014_2016	2010	MSM	Urethra	North America	USA	Denver	0.125	0.06	16	Inducible	Intact	Intact	Yes
ERR223608	GCGS0102	Grad2014_2016	2010	MSM	Urethra	North America	USA	Albuquerque	16	0.063	16	Inducible	Intact	Intact	Yes
ERR223609	GCGS0103	Grad2014_2016	2010	MSM	Urethra	North America	USA	Denver	0.5	0.03	16	Inducible	Intact	Intact	Yes
ERR223610	GCGS0104	Grad2014_2016	2010	MSM	Urethra	North America	USA	Albuquerque	4	0.063	16	Inducible	Intact	Intact	Yes
ERR223611	GCGS0105	Grad2014_2016	2010	MSW	Urethra	North America	USA	Denver	0.5	0.06	16	Inducible	Intact	Intact	Yes
ERR223612	GCGS0106	Grad2014_2016	2010	MSW	Urethra	North America	USA	Phoenix	8	0.008	0.015	Inducible	Intact	Intact	Yes
ERR223613	GCGS0107	Grad2014_2016	2010	MSMW	Urethra	North America	USA	Greensboro	0.5	0.125	16	Inducible	Intact	Intact	Yes
ERR223614	GCGS0108	Grad2014_2016	2009	MSM	Urethra	North America	USA	Baltimore	0.25	0.06	16	Inducible	Intact	Intact	Yes
ERR223615	GCGS0109	Grad2014_2016	2010	MSM	Urethra	North America	USA	Honolulu	0.5	0.06	32	Inducible	Intact	Intact	Yes
ERR223616	GCGS0110	Grad2014_2016	2010	MSM	Urethra	North America	USA	San Francisco	16	0.008	0.015	Inducible	Intact	Intact	Yes
ERR223617	GCGS0111	Grad2014_2016	2010	MSM	Urethra	North America	USA	Honolulu	0.5	0.25	32	Inducible	Intact	Intact	Yes
ERR223619	GCGS0113	Grad2014_2016	2010	MSMW	Urethra	North America	USA	Honolulu	0.5	0.03	32	Inducible	Intact	Intact	Yes
ERR223620	GCGS0114	Grad2014_2016	2009	MSMW	Urethra	North America	USA	San Diego	0.125	0.008	2	Inducible	LOF	Intact	Yes
ERR223621	GCGS0115	Grad2014_2016	2010	MSM	Urethra	North America	USA	Honolulu	0.5	0.06	16	Inducible	Intact	Intact	Yes
ERR223622	GCGS0116	Grad2014_2016	2009	MSM	Urethra	North America	USA	San Diego	0.06	0.008	4	Inducible	LOF	Intact	Yes
ERR223623	GCGS0117	Grad2014_2016	2010	MSW	Urethra	North America	USA	Honolulu	0.25	0.06	16	Inducible	Intact	Intact	Yes
ERR223624	GCGS0118	Grad2014_2016	2010	MSW	Urethra	North America	USA	Honolulu	8	0.03	0.015	Inducible	Intact	Intact	Yes
ERR223625	GCGS0119	Grad2014_2016	2010	MSMW	Urethra	North America	USA	Honolulu	0.25	0.06	16	Inducible	Intact	Intact	Yes
ERR223626	GCGS0120	Grad2014_2016	2009	MSM	Urethra	North America	USA	San Diego	8	0.008	0.015	Inducible	Intact	Intact	Yes
ERR223627	GCGS0121	Grad2014_2016	2010	MSM	Urethra	North America	USA	Los Angeles	0.5	0.06	16	Inducible	Intact	Intact	Yes
ERR223628	GCGS0122	Grad2014_2016	2010	MSM	Urethra	North America	USA	Los Angeles	0.25	0.03	16	Inducible	Intact	Intact	Yes
ERR223629	GCGS0123	Grad2014_2016	2010	MSMW	Urethra	North America	USA	Los Angeles	0.5	0.125	16	Inducible	Intact	Intact	Yes
ERR223630	GCGS0124	Grad2014_2016	2010	MSM	Urethra	North America	USA	Los Angeles	1	0.063	16	Inducible	Intact	Intact	Yes
ERR223631	GCGS0125	Grad2014_2016	2010	MSM	Urethra	North America	USA	Los Angeles	0.5	0.06	16	Inducible	Intact	Intact	Yes
ERR223632	GCGS0126	Grad2014_2016	2010	MSM	Urethra	North America	USA	Los Angeles	0.25	0.03	0.015	Inducible	Intact	Intact	Yes
ERR223633	GCGS0127	Grad2014_2016	2010	MSM	Urethra	North America	USA	Los Angeles	0.25	0.03	8	Inducible	Intact	Intact	Yes
ERR223634	GCGS0128	Grad2014_2016	2010	MSM	Urethra	North America	USA	Los Angeles	8	0.008	0.015	Inducible	Intact	Intact	Yes
ERR223635	GCGS0129	Grad2014_2016	2010	MSM	Urethra	North America	USA	Los Angeles	0.5	0.03	32	Inducible	Intact	Intact	Yes
ERR223636	GCGS0130	Grad2014_2016	2009	MSM	Urethra	North America	USA	San Diego	0.5	0.03	16	Inducible	Intact	Intact	Yes
ERR223637	GCGS0131	Grad2014_2016	2010	MSM	Urethra	North America	USA	Los Angeles	0.5	0.03	32	Inducible	Intact	Intact	Yes
ERR223638	GCGS0132	Grad2014_2016	2009	MSM	Urethra	North America	USA	San Diego	0.5	0.03	16	Inducible	Intact	Intact	Yes
ERR223640	GCGS0134	Grad2014_2016	2009	MSM	Urethra	North America	USA	San Diego	0.5	0.03	16	Inducible	Intact	Intact	Yes
ERR223641	GCGS0135	Grad2014_2016	2010	MSM	Urethra	North America	USA	Los Angeles	0.5	0.03	16	Inducible	Intact	Intact	Yes
ERR223642	GCGS0136	Grad2014_2016	2010	MSM	Urethra	North America	USA	Los Angeles	8	0.008	0.015	Inducible	Intact	Intact	Yes
ERR223643	GCGS0137	Grad2014_2016	2010	MSM	Urethra	North America	USA	Los Angeles	0.5	0.06	32	Inducible	Intact	Intact	Yes
ERR223644	GCGS0138	Grad2014_2016	2010	MSM	Urethra	North America	USA	Los Angeles	16	0.008	0.015	Inducible	Intact	Intact	Yes
ERR223645	GCGS0139	Grad2014_2016	2010	MSM	Urethra	North America	USA	Los Angeles	1	0.125	32	Inducible	Intact	Intact	Yes
ERR223647	GCGS0141	Grad2014_2016	2010	MSW	Urethra	North America	USA	Las Vegas	0.5	0.06	16	Inducible	Intact	Intact	Yes
ERR223648	GCGS0142	Grad2014_2016	2009	MSW	Urethra	North America	USA	Las Vegas	2	0.008	0.015	Inducible	Intact	Intact	Yes
ERR223649	GCGS0143	Grad2014_2016	2010	MSW	Urethra	North America	USA	Las Vegas	0.5	0.125	16	Inducible	Intact	Intact	Yes
ERR223650	GCGS0144	Grad2014_2016	2009	MSW	Urethra	North America	USA	Las Vegas	0.5	0.03	0.015	Inducible	Intact	Intact	Yes
ERR223651	GCGS0145	Grad2014_2016	2010	MSM	Urethra	North America	USA	Las Vegas	1	0.06	16	Inducible	Intact	Intact	Yes
ERR223652	GCGS0146	Grad2014_2016	2009	MSMW	Urethra	North America	USA	Las Vegas	0.25	0.008	1	Inducible	Intact	Intact	Yes
ERR223653	GCGS0147	Grad2014_2016	2010	MSW	Urethra	North America	USA	Las Vegas	1	0.125	16	Inducible	Intact	Intact	Yes
ERR223655	GCGS0149	Grad2014_2016	2010	MSW	Urethra	North America	USA	Las Vegas	0.5	0.03	0.015	Inducible	Intact	Intact	Yes
ERR223656	GCGS0150	Grad2014_2016	2009	MSW	Urethra	North America	USA	San Diego	0.5	0.015	8	Inducible	Intact	Intact	Yes
ERR223657	GCGS0151	Grad2014_2016	2010	MSW	Urethra	North America	USA	Las Vegas	1	0.06	16	Inducible	Intact	Intact	Yes
ERR223658	GCGS0152	Grad2014_2016	2010	MSW	Urethra	North America	USA	Las Vegas	0.5	0.06	16	Inducible	Intact	Intact	Yes
ERR223659	GCGS0153	Grad2014_2016	2010	MSW	Urethra	North America	USA	Las Vegas	0.5	0.03	0.015	Inducible	Intact	Intact	Yes
ERR223661	GCGS0155	Grad2014_2016	2010	MSM	Urethra	North America	USA	Minneapolis	1	0.125	16	Inducible	Intact	Intact	Yes
ERR223662	GCGS0156	Grad2014_2016	2010	MSM	Urethra	North America	USA	Minneapolis	16	0.008	0.015	Inducible	Intact	Intact	Yes
ERR223663	GCGS0157	Grad2014_2016	2010	MSM	Urethra	North America	USA	New York City	1	0.125	16	Inducible	Intact	Intact	Yes
ERR223664	GCGS0158	Grad2014_2016	2009	MSM	Urethra	North America	USA	Philadelphia	0.25	0.03	16	Inducible	Intact	Intact	Yes
ERR223666	GCGS0160	Grad2014_2016	2009	MSM	Urethra	North America	USA	San Diego	1	0.008	8	Inducible	Intact	Intact	Yes
ERR223667	GCGS0161	Grad2014_2016	2010	MSM	Urethra	North America	USA	Orange County	0.5	0.03	0.015	Inducible	Intact	Intact	Yes
ERR223668	GCGS0162	Grad2014_2016	2009	MSM	Urethra	North America	USA	San Diego	0.5	0.008	0.015	Inducible	Intact	Intact	Yes
ERR223669	GCGS0163	Grad2014_2016	2010	MSM	Urethra	North America	USA	Philadelphia	0.5	0.25	16	Inducible	Intact	Intact	Yes
ERR223670	GCGS0164	Grad2014_2016	2009	MSMW	Urethra	North America	USA	Philadelphia	0.25	0.03	16	Inducible	Intact	Intact	Yes
ERR223671	GCGS0165	Grad2014_2016	2010	MSM	Urethra	North America	USA	Phoenix	1	0.06	16	Inducible	Intact	Intact	Yes
ERR223672	GCGS0166	Grad2014_2016	2009	MSM	Urethra	North America	USA	Phoenix	1	0.008	8	Inducible	Intact	Intact	Yes
ERR223673	GCGS0167	Grad2014_2016	2010	MSM	Urethra	North America	USA	Phoenix	0.5	0.03	0.015	Inducible	Intact	Intact	Yes
ERR223674	GCGS0168	Grad2014_2016	2010	MSM	Urethra	North America	USA	Phoenix	1	0.06	16	Inducible	Intact	Intact	Yes
ERR223675	GCGS0169	Grad2014_2016	2010	MSM	Urethra	North America	USA	Phoenix	0.5	0.03	0.015	Inducible	Intact	Intact	Yes
ERR223676	GCGS0170	Grad2014_2016	2010	MSM	Urethra	North America	USA	Phoenix	0.5	0.06	16	Inducible	Intact	Intact	Yes
ERR223677	GCGS0171	Grad2014_2016	2010	MSM	Urethra	North America	USA	Phoenix	0.5	0.06	0.015	Inducible	Intact	Intact	Yes
ERR223678	GCGS0172	Grad2014_2016	2010	MSM	Urethra	North America	USA	Phoenix	2	0.008	0.015	Inducible	Intact	Intact	Yes
ERR223679	GCGS0173	Grad2014_2016	2010	MSM	Urethra	North America	USA	Phoenix	1	0.06	0.015	Inducible	Intact	Intact	Yes
ERR223680	GCGS0174	Grad2014_2016	2010	MSM	Urethra	North America	USA	Phoenix	16	0.008	0.015	Inducible	Intact	Intact	Yes
ERR223681	GCGS0175	Grad2014_2016	2010	MSMW	Urethra	North America	USA	Phoenix	0.5	0.06	0.015	Inducible	Intact	Intact	Yes
ERR223682	GCGS0176	Grad2014_2016	2010	MSMW	Urethra	North America	USA	Phoenix	16	0.008	0.015	Inducible	Intact	Intact	Yes
ERR223683	GCGS0177	Grad2014_2016	2010	MSW	Urethra	North America	USA	Phoenix	1	0.03	4	Inducible	Intact	Intact	Yes
ERR223684	GCGS0178	Grad2014_2016	2010	MSW	Urethra	North America	USA	Phoenix	1	0.015	16	Inducible	Intact	Intact	Yes
ERR223685	GCGS0179	Grad2014_2016	2010	MSM	Urethra	North America	USA	Portland	0.25	0.06	16	Inducible	Intact	Intact	Yes
ERR223686	GCGS0180	Grad2014_2016	2009	MSM	Urethra	North America	USA	Las Vegas	0.25	0.015	2	Inducible	Intact	Intact	Yes
ERR223687	GCGS0181	Grad2014_2016	2010	MSM	Urethra	North America	USA	Portland	0.25	0.125	16	Inducible	Intact	Intact	Yes
ERR223688	GCGS0182	Grad2014_2016	2009	MSM	Urethra	North America	USA	Las Vegas	0.5	0.008	4	Inducible	Intact	Intact	Yes
ERR223689	GCGS0183	Grad2014_2016	2010	MSM	Urethra	North America	USA	Portland	0.25	0.06	16	Inducible	Intact	Intact	Yes
ERR223690	GCGS0184	Grad2014_2016	2009	MSM	Urethra	North America	USA	Las Vegas	0.03	0.008	2	Inducible	Intact	Intact	Yes
ERR223691	GCGS0185	Grad2014_2016	2010	MSM	Urethra	North America	USA	Portland	0.25	0.06	16	Inducible	Intact	Intact	Yes
ERR223692	GCGS0186	Grad2014_2016	2009	MSM	Urethra	North America	USA	Las Vegas	0.25	0.03	2	Inducible	Intact	Intact	Yes
ERR223693	GCGS0187	Grad2014_2016	2010	MSM	Urethra	North America	USA	Portland	0.25	0.125	16	Inducible	Intact	Intact	Yes
ERR223694	GCGS0188	Grad2014_2016	2009	MSM	Urethra	North America	USA	Las Vegas	0.25	0.015	1	Inducible	Intact	Intact	Yes
ERR223695	GCGS0189	Grad2014_2016	2010	MSM	Urethra	North America	USA	San Diego	1	0.06	16	Inducible	Intact	Intact	Yes
ERR223696	GCGS0190	Grad2014_2016	2010	MSM	Urethra	North America	USA	San Diego	1	0.03	16	Inducible	Intact	Intact	Yes
ERR223697	GCGS0191	Grad2014_2016	2010	MSM	Urethra	North America	USA	San Diego	0.5	0.03	0.015	Inducible	Intact	Intact	Yes
ERR223698	GCGS0192	Grad2014_2016	2010	MSM	Urethra	North America	USA	San Diego	2	0.008	0.015	Inducible	Intact	Intact	Yes
ERR355924	GCGS0013	Grad2014_2016	2009	MSW	Urethra	North America	USA	Detroit	0.25	0.032	0.004	Inducible	Intact	Intact	Yes
ERR355925	GCGS0015	Grad2014_2016	2009	MSW	Urethra	North America	USA	Detroit	0.25	0.032	0.004	Inducible	Intact	Intact	No
ERR355926	GCGS0016	Grad2014_2016	2009	MSW	Urethra	North America	USA	Detroit	0.25	0.06	0.015	Inducible	Intact	Intact	Yes
ERR355927	GCGS0112	Grad2014_2016	2009	MSM	Urethra	North America	USA	San Diego	0.25	0.015	4	Inducible	Intact	Intact	Yes
ERR854867	GCGS0962	Grad2014_2016	2012	MSM	Urethra	North America	USA	Portland	0.5	0.06	16	Inducible	Intact	Intact	Yes
ERR854868	GCGS0981	Grad2014_2016	2012	MSW	Urethra	North America	USA	San Diego	0.5	0.06	16	Inducible	Intact	Intact	Yes
ERR854869	GCGS0883	Grad2014_2016	2012	MSM	Urethra	North America	USA	Columbus	0.5	0.03	16	Inducible	Intact	Intact	Yes
ERR854870	GCGS0903	Grad2014_2016	2012	MSM	Urethra	North America	USA	Honolulu	0.5	0.06	16	Inducible	Intact	Intact	Yes
ERR854871	GCGS0399	Grad2014_2016	2012	MSMW	Urethra	North America	USA	Las Vegas	0.25	0.008	8	Inducible	Intact	Intact	Yes
ERR854872	GCGS0567	Grad2014_2016	2005	MSW	Urethra	North America	USA	Cincinnati	2	0.008	0.004	Inducible	Intact	Intact	Yes
ERR854874	GCGS0392	Grad2014_2016	2005	MSM	Urethra	North America	USA	Las Vegas	8	0.008	0.004	Inducible	Intact	Intact	Yes
ERR854875	GCGS0284	Grad2014_2016	2005	MSW	Urethra	North America	USA	Las Vegas	4	0.004	0.008	Inducible	Intact	Intact	Yes
ERR854876	GCGS0417	Grad2014_2016	2005	MSW	Urethra	North America	USA	Minneapolis	4	0.015	0.004	Inducible	Intact	Intact	Yes
ERR854877	GCGS0289	Grad2014_2016	2005	MSM	Urethra	North America	USA	Minneapolis	8	0.004	0.004	Inducible	Intact	Intact	Yes
ERR854878	GCGS0285	Grad2014_2016	2006	MSM	Urethra	North America	USA	Las Vegas	16	0.008	0.004	Inducible	Intact	Intact	Yes
ERR854879	GCGS1026	Grad2014_2016	2008	MSM	Urethra	North America	USA	Chicago	16	0.06	16	Inducible	Intact	Intact	Yes
ERR854880	GCGS1039	Grad2014_2016	2008	MSW	Urethra	North America	USA	Kansas City	4	0.06	0.03	Inducible	Intact	Intact	Yes
ERR854881	GCGS0763	Grad2014_2016	2010	MSM	Urethra	North America	USA	Minneapolis	8	0.015	0.015	Inducible	Intact	Intact	Yes
ERR854882	GCGS0907	Grad2014_2016	2005	MSM	Urethra	North America	USA	Los Angeles	0.5	0.063	16	Inducible	Intact	Intact	Yes
ERR854883	GCGS0920	Grad2014_2016	2005	MSW	Urethra	North America	USA	Miami	0.5	0.125	8	Inducible	Intact	Intact	Yes
ERR854884	GCGS0944	Grad2014_2016	2005	MSW	Urethra	North America	USA	Portland	0.5	0.06	16	Inducible	Intact	Intact	Yes
ERR854885	GCGS0861	Grad2014_2016	2006	MSMW	Urethra	North America	USA	Albuquerque	1	0.063	16	Inducible	Intact	Intact	Yes
ERR854886	GCGS1015	Grad2014_2016	2006	MSW	Urethra	North America	USA	Los Angeles	0.063	0.016	4	Inducible	LOF	Intact	Yes
ERR854887	GCGS0930	Grad2014_2016	2006	MSW	Urethra	North America	USA	Orange County	1	0.03	16	Inducible	Intact	Intact	Yes
ERR854888	GCGS1042	Grad2014_2016	2007	MSW	Urethra	North America	USA	Los Angeles	1	0.125	16	Inducible	Intact	Intact	Yes
ERR854889	GCGS1029	Grad2014_2016	2007	MSW	Urethra	North America	USA	Cleveland	0.25	1	0.125	Inducible	Intact	Intact	Yes
ERR854890	GCGS1036	Grad2014_2016	2007	MSW	Urethra	North America	USA	Detroit	0.5	0.063	16	Inducible	Intact	Intact	Yes
ERR854891	GCGS1035	Grad2014_2016	2007	MSW	Urethra	North America	USA	Detroit	0.5	0.125	32	Inducible	Intact	Intact	Yes
ERR854892	GCGS1024	Grad2014_2016	2007	MSM	Urethra	North America	USA	Chicago	0.5	0.063	16	Inducible	Intact	Intact	Yes
ERR854893	GCGS1061	Grad2014_2016	2007	MSM	Urethra	North America	USA	Minneapolis	0.063	0.016	8	Inducible	LOF	Intact	Yes
ERR854894	GCGS1057	Grad2014_2016	2008	MSW	Urethra	North America	USA	Las Vegas	0.5	0.25	6	Inducible	Intact	Intact	Yes
ERR854895	GCGS1078	Grad2014_2016	2008	MSW	Urethra	North America	USA	Phoenix	0.5	0.125	16	Inducible	Intact	Intact	Yes
ERR854896	GCGS0558	Grad2014_2016	2011	MSM	Urethra	North America	USA	Chicago	1	0.03	16	Inducible	Intact	Intact	Yes
ERR854897	GCGS0877	Grad2014_2016	2012	MSW	Urethra	North America	USA	Chicago	1	0.06	16	Inducible	Intact	Intact	Yes
ERR854898	GCGS0906	Grad2014_2016	2012	MSM	Urethra	North America	USA	Los Angeles	0.5	0.06	16	Inducible	Intact	Intact	Yes
ERR854899	GCGS0927	Grad2014_2016	2012	MSW	Urethra	North America	USA	New Orleans	1	0.06	16	Inducible	Intact	Intact	Yes
ERR854900	GCGS0881	Grad2014_2016	2012	MSM	Urethra	North America	USA	Chicago	1	0.125	16	Inducible	Intact	Intact	Yes
ERR854901	GCGS0887	Grad2014_2016	2012	MSM	Urethra	North America	USA	Dallas	1	0.06	16	Inducible	Intact	Intact	Yes
ERR854902	GCGS1006	Grad2014_2016	2012	MSM	Urethra	North America	USA	San Francisco	1	0.06	16	Inducible	Intact	Intact	Yes
ERR854903	GCGS0922	Grad2014_2016	2012	MSMW	Urethra	North America	USA	Miami	0.5	0.06	8	Inducible	Intact	Intact	Yes
ERR854904	GCGS0943	Grad2014_2016	2012	MSMW	Urethra	North America	USA	Pontiac	1	0.06	16	Inducible	Intact	Intact	Yes
ERR854905	GCGS1095	Grad2014_2016	2012	MSW	Urethra	North America	USA	Oklahoma City	0.5	0.5	0.015	Inducible	Intact	Intact	Yes
ERR854906	GCGS0879	Grad2014_2016	2012	MSM	Urethra	North America	USA	Chicago	0.5	0.06	16	Inducible	Intact	Intact	Yes
ERR854907	GCGS0880	Grad2014_2016	2012	MSW	Urethra	North America	USA	Chicago	0.5	0.125	16	Inducible	Intact	Intact	Yes
ERR854908	GCGS0961	Grad2014_2016	2012	MSM	Urethra	North America	USA	Portland	0.5	0.125	16	Inducible	Intact	Intact	Yes
ERR854909	GCGS0244	Grad2014_2016	2006	MSM	Urethra	North America	USA	Minneapolis	1	0.001	0.004	Inducible	Intact	Intact	Yes
ERR854910	GCGS0985	Grad2014_2016	2012	MSM	Urethra	North America	USA	San Diego	1	0.06	16	Inducible	Intact	Intact	Yes
ERR854911	GCGS0984	Grad2014_2016	2012	MSM	Urethra	North America	USA	San Diego	0.25	0.06	16	Inducible	Intact	Intact	Yes
ERR854912	GCGS0960	Grad2014_2016	2012	MSMW	Urethra	North America	USA	Portland	0.5	0.125	8	Inducible	Intact	Intact	Yes
ERR854913	GCGS0894	Grad2014_2016	2012	MSM	Urethra	North America	USA	Denver	0.5	0.06	16	Inducible	Intact	Intact	Yes
ERR854914	GCGS0875	Grad2014_2016	2012	MSW	Urethra	North America	USA	Chicago	1	0.06	16	Inducible	Intact	Intact	Yes
ERR854915	GCGS0932	Grad2014_2016	2012	MSM	Urethra	North America	USA	Orange County	0.5	0.06	32	Inducible	Intact	Intact	Yes
ERR854916	GCGS0905	Grad2014_2016	2012	MSMW	Urethra	North America	USA	Los Angeles	0.5	0.06	16	Inducible	Intact	Intact	Yes
ERR854917	GCGS0929	Grad2014_2016	2012	MSM	Urethra	North America	USA	New York City	1	0.06	8	Inducible	Intact	Intact	Yes
ERR854918	GCGS0863	Grad2014_2016	2012	MSM	Urethra	North America	USA	Albuquerque	1	0.125	8	Inducible	Intact	Intact	Yes
ERR854919	GCGS0912	Grad2014_2016	2012	MSMW	Urethra	North America	USA	Los Angeles	0.5	0.125	16	Inducible	Intact	Intact	Yes
ERR854920	GCGS0997	Grad2014_2016	2012	MSM	Urethra	North America	USA	Seattle	0.5	0.06	16	Inducible	Intact	Intact	Yes
ERR854921	GCGS0864	Grad2014_2016	2012	MSM	Urethra	North America	USA	Albuquerque	1	0.125	8	Inducible	Intact	Intact	Yes
ERR854922	GCGS0876	Grad2014_2016	2012	MSM	Urethra	North America	USA	Chicago	1	0.06	16	Inducible	Intact	Intact	Yes
ERR854923	GCGS0915	Grad2014_2016	2012	MSM	Urethra	North America	USA	Las Vegas	0.5	0.125	16	Inducible	Intact	Intact	Yes
ERR854924	GCGS0872	Grad2014_2016	2012	MSW	Urethra	North America	USA	Birmingham	0.5	0.06	16	Inducible	Intact	Intact	Yes
ERR854925	GCGS0446	Grad2014_2016	2005	MSW	Urethra	North America	USA	Philadelphia	1	0.03	16	Inducible	Intact	Intact	Yes
ERR854926	GCGS0979	Grad2014_2016	2012	MSM	Urethra	North America	USA	San Diego	0.5	0.06	16	Inducible	Intact	Intact	Yes
ERR854927	GCGS0938	Grad2014_2016	2012	MSM	Urethra	North America	USA	Philadelphia	2	0.25	16	Inducible	Intact	Intact	Yes
ERR854928	GCGS0933	Grad2014_2016	2012	MSM	Urethra	North America	USA	Orange County	1	0.063	16	Inducible	Intact	Intact	Yes
ERR854929	GCGS0959	Grad2014_2016	2012	MSM	Urethra	North America	USA	Portland	0.5	0.125	16	Inducible	Intact	Intact	Yes
ERR854930	GCGS0982	Grad2014_2016	2012	MSW	Urethra	North America	USA	San Diego	1	0.06	16	Inducible	Intact	Intact	Yes
ERR854931	GCGS0986	Grad2014_2016	2012	MSM	Urethra	North America	USA	San Diego	0.25	0.06	16	Inducible	Intact	Intact	Yes
ERR854932	GCGS0914	Grad2014_2016	2012	MSW	Urethra	North America	USA	Las Vegas	1	0.06	16	Inducible	Intact	Intact	Yes
ERR854933	GCGS0983	Grad2014_2016	2012	MSM	Urethra	North America	USA	San Diego	1	0.06	16	Inducible	Intact	Intact	Yes
ERR854934	GCGS0990	Grad2014_2016	2013	MSM	Urethra	North America	USA	San Diego	0.5	0.032	16	Inducible	Intact	Intact	Yes
ERR854935	GCGS0998	Grad2014_2016	2012	MSM	Urethra	North America	USA	Seattle	0.5	0.125	16	Inducible	Intact	Intact	Yes
ERR854936	GCGS1007	Grad2014_2016	2012	MSM	Urethra	North America	USA	San Francisco	1	0.125	16	Inducible	Intact	Intact	Yes
ERR854937	GCGS0878	Grad2014_2016	2012	MSM	Urethra	North America	USA	Chicago	0.5	0.06	16	Inducible	Intact	Intact	Yes
ERR854938	GCGS0862	Grad2014_2016	2012	MSM	Urethra	North America	USA	Albuquerque	1	0.06	8	Inducible	Intact	Intact	Yes
ERR854939	GCGS0996	Grad2014_2016	2012	MSW	Urethra	North America	USA	Seattle	0.5	0.06	16	Inducible	Intact	Intact	Yes
ERR854940	GCGS0917	Grad2014_2016	2013	MSM	Urethra	North America	USA	Las Vegas	1	0.06	16	Inducible	Intact	Intact	Yes
ERR854941	GCGS0989	Grad2014_2016	2013	MSW	Urethra	North America	USA	San Diego	0.5	0.03	16	Inducible	Intact	Intact	Yes
ERR854942	GCGS1011	Grad2014_2016	2013	MSW	Urethra	North America	USA	San Francisco	0.5	0.06	16	Inducible	Intact	Intact	Yes
ERR854943	GCGS0940	Grad2014_2016	2013	MSM	Urethra	North America	USA	Philadelphia	0.5	0.03	8	Inducible	Intact	Intact	Yes
ERR854944	GCGS0935	Grad2014_2016	2013	MSM	Urethra	North America	USA	Orange County	0.5	0.03	8	Inducible	Intact	Intact	Yes
ERR854945	GCGS0916	Grad2014_2016	2013	MSW	Urethra	North America	USA	Las Vegas	1	0.06	16	Inducible	Intact	Intact	Yes
ERR854946	GCGS0934	Grad2014_2016	2013	MSW	Urethra	North America	USA	Orange County	0.063	0.032	2	Inducible	LOF	Intact	Yes
ERR854947	GCGS0868	Grad2014_2016	2013	MSM	Urethra	North America	USA	Baltimore	0.5	0.03	8	Inducible	Intact	Intact	Yes
ERR854948	GCGS0882	Grad2014_2016	2013	MSM	Urethra	North America	USA	Chicago	1	0.06	16	Inducible	Intact	Intact	Yes
ERR854949	GCGS0313	Grad2014_2016	2012	MSW	Urethra	North America	USA	Baltimore	0.06	0.008	0.015	Inducible	LOF	Intact	Yes
ERR854950	GCGS0545	Grad2014_2016	2012	MSW	Urethra	North America	USA	Baltimore	0.5	0.008	0.015	Inducible	Intact	Intact	Yes
ERR854951	GCGS0551	Grad2014_2016	2012	MSW	Urethra	North America	USA	Birmingham	0.25	0.015	4	Inducible	Intact	Intact	Yes
ERR854952	GCGS0552	Grad2014_2016	2012	MSMW	Urethra	North America	USA	Birmingham	0.5	0.008	0.015	Inducible	Intact	LOF	Yes
ERR854953	GCGS0335	Grad2014_2016	2012	MSW	Urethra	North America	USA	Chicago	0.5	0.008	0.015	Inducible	Intact	Intact	Yes
ERR854954	GCGS0560	Grad2014_2016	2012	MSM	Urethra	North America	USA	Chicago	16	0.008	0.015	Inducible	Intact	Intact	Yes
ERR854955	GCGS0732	Grad2014_2016	2012	MSM	Urethra	North America	USA	Chicago	1	0.008	0.015	Inducible	Intact	Intact	Yes
ERR854956	GCGS0347	Grad2014_2016	2012	MSW	Urethra	North America	USA	Cleveland	0.5	0.008	0.015	Inducible	Intact	Intact	No
ERR854957	GCGS0571	Grad2014_2016	2012		Urethra	North America	USA	Cleveland	0.5	0.015	0.015	Inducible	Intact	Intact	No
ERR854958	GCGS0348	Grad2014_2016	2012	MSW	Urethra	North America	USA	Cleveland	0.06	0.008	0.015	LOF	Intact	Intact	No
ERR854959	GCGS0349	Grad2014_2016	2012	MSW	Urethra	North America	USA	Cleveland	0.5	0.008	0.015	Inducible	Intact	Intact	No
ERR854960	GCGS0572	Grad2014_2016	2012	MSW	Urethra	North America	USA	Columbus	1	0.008	0.015	Inducible	Intact	Intact	No
ERR854961	GCGS0350	Grad2014_2016	2012	MSW	Urethra	North America	USA	Columbus	0.25	0.015	0.015	Inducible	Intact	Intact	Yes
ERR854962	GCGS0740	Grad2014_2016	2012	MSW	Urethra	North America	USA	Dallas	0.5	0.032	8	Inducible	Intact	Intact	Yes
ERR854963	GCGS0376	Grad2014_2016	2012	MSW	Urethra	North America	USA	Kansas City	0.5	0.008	0.5	Inducible	Intact	Intact	Yes
ERR854964	GCGS0377	Grad2014_2016	2012	MSW	Urethra	North America	USA	Kansas City	0.25	0.008	0.015	LOF	Intact	Intact	No
ERR854965	GCGS0378	Grad2014_2016	2012	MSW	Urethra	North America	USA	Kansas City	1	0.008	0.015	Inducible	Intact	Intact	Yes
ERR854966	GCGS0379	Grad2014_2016	2012	MSW	Urethra	North America	USA	Kansas City	0.5	0.008	0.015	Inducible	Intact	Intact	Yes
ERR854967	GCGS0395	Grad2014_2016	2012	MSW	Urethra	North America	USA	Las Vegas	0.25	0.008	0.015	Inducible	Intact	Intact	Yes
ERR854968	GCGS0396	Grad2014_2016	2012	MSM	Urethra	North America	USA	Las Vegas	0.125	0.008	4	Inducible	Intact	Intact	Yes
ERR854969	GCGS0397	Grad2014_2016	2012	MSM	Urethra	North America	USA	Las Vegas	0.25	0.008	16	Inducible	Intact	Intact	Yes
ERR854970	GCGS0398	Grad2014_2016	2012	MSW	Urethra	North America	USA	Las Vegas	0.03	0.008	0.5	Inducible	LOF	LOF	Yes
ERR854971	GCGS0758	Grad2014_2016	2012	MSMW	Urethra	North America	USA	Miami	0.25	0.06	16	Inducible	Intact	Intact	Yes
ERR854972	GCGS0542	Grad2014_2016	2005	MSM	Urethra	North America	USA	Baltimore	1	0.015	0.008	Inducible	Intact	Intact	Yes
ERR854973	GCGS0381	Grad2014_2016	2005	MSM	Urethra	North America	USA	Los Angeles	0.5	0.008	4	Inducible	Intact	Intact	Yes
ERR854974	GCGS0633	Grad2014_2016	2005	MSMW	Urethra	North America	USA	Orange County	0.5	0.03	8	Inducible	Intact	Intact	Yes
ERR854975	GCGS0756	Grad2014_2016	2006	MSM	Urethra	North America	USA	Long Beach	0.5	0.03	16	Inducible	Intact	Intact	Yes
ERR854976	GCGS0393	Grad2014_2016	2006	MSM	Urethra	North America	USA	Las Vegas	0.5	0.008	0.004	Inducible	Intact	Intact	No
ERR854977	GCGS0292	Grad2014_2016	2006	MSW	Urethra	North America	USA	Oklahoma City	0.125	0.004	0.004	Inducible	Intact	Intact	Yes
ERR854978	GCGS1058	Grad2014_2016	2007	MSW	Urethra	North America	USA	Miami	0.25	0.015	8	Inducible	Intact	Intact	No
ERR854979	GCGS1065	Grad2014_2016	2007	MSW	Urethra	North America	USA	Orange County	0.5	0.03	8	Inducible	Intact	Intact	Yes
ERR854980	GCGS1076	Grad2014_2016	2007	MSW	Urethra	North America	USA	Phoenix	1	0.008	0.008	Inducible	Intact	Intact	No
ERR854981	GCGS1091	Grad2014_2016	2007	MSM	Urethra	North America	USA	San Francisco	0.5	0.008	16	Inducible	Intact	Intact	Yes
ERR854982	GCGS1092	Grad2014_2016	2007	MSW	Urethra	North America	USA	San Francisco	0.125	0.008	2	Inducible	Intact	Intact	No
ERR854983	GCGS1073	Grad2014_2016	2008	MSW	Urethra	North America	USA	Philadelphia	0.5	0.03	16	Inducible	Intact	Intact	Yes
ERR854984	GCGS0543	Grad2014_2016	2011	MSW	Urethra	North America	USA	Baltimore	0.25	0.008	0.015	Inducible	Intact	Intact	No
ERR854986	GCGS0548	Grad2014_2016	2011	MSW	Urethra	North America	USA	Birmingham	0.25	0.015	4	Inducible	Intact	Intact	No
ERR854987	GCGS0549	Grad2014_2016	2011	MSW	Urethra	North America	USA	Birmingham	0.25	0.015	2	Inducible	Intact	Intact	No
ERR854988	GCGS0319	Grad2014_2016	2011	MSW	Urethra	North America	USA	Birmingham	0.125	0.008	4	Inducible	LOF	Intact	Yes
ERR854989	GCGS0320	Grad2014_2016	2011	MSW	Urethra	North America	USA	Birmingham	0.25	0.008	4	Inducible	Intact	Intact	No
ERR854990	GCGS0321	Grad2014_2016	2011	MSW	Urethra	North America	USA	Birmingham	0.25	0.008	1	Inducible	Intact	Intact	Yes
ERR854991	GCGS0331	Grad2014_2016	2011	MSW	Urethra	North America	USA	Chicago	0.25	0.008	4	Inducible	Intact	Intact	Yes
ERR854992	GCGS0333	Grad2014_2016	2011	MSW	Urethra	North America	USA	Chicago	0.06	0.008	2	Inducible	LOF	Intact	Yes
ERR854993	GCGS0334	Grad2014_2016	2011	MSM	Urethra	North America	USA	Chicago	0.25	0.008	1	Inducible	Intact	Intact	Yes
ERR854994	GCGS0731	Grad2014_2016	2011	MSW	Urethra	North America	USA	Chicago	0.25	0.06	16	Inducible	Intact	Intact	Yes
ERR854995	GCGS0346	Grad2014_2016	2011	MSM	Urethra	North America	USA	Cleveland	0.03	0.008	2	Inducible	LOF	Intact	Yes
ERR854996	GCGS0739	Grad2014_2016	2011	MSM	Urethra	North America	USA	Dallas	0.06	0.015	2	Inducible	Intact	Intact	Yes
ERR854997	GCGS0353	Grad2014_2016	2011	MSW	Urethra	North America	USA	Dallas	0.03	0.008	0.015	Inducible	LOF	LOF	Yes
ERR854998	GCGS0369	Grad2014_2016	2011	MSW	Urethra	North America	USA	Honolulu	0.06	0.008	2	Inducible	Intact	Intact	Yes
ERR855000	GCGS0383	Grad2014_2016	2011	MSM	Urethra	North America	USA	Los Angeles	0.125	0.008	2	Inducible	Intact	Intact	Yes
ERR855001	GCGS0384	Grad2014_2016	2011	MSW	Urethra	North America	USA	Los Angeles	0.25	0.008	4	Inducible	Intact	Intact	Yes
ERR855002	GCGS0593	Grad2014_2016	2011	MSM	Urethra	North America	USA	Los Angeles	0.25	0.008	0.015	Inducible	Intact	Intact	Yes
ERR855003	GCGS0754	Grad2014_2016	2011	MSM	Urethra	North America	USA	Los Angeles	0.5	0.03	16	Inducible	Intact	Intact	Yes
ERR855004	GCGS0755	Grad2014_2016	2011	MSM	Urethra	North America	USA	Los Angeles	0.125	0.03	8	Inducible	Intact	Intact	Yes
ERR855005	GCGS0594	Grad2014_2016	2011	MSM	Urethra	North America	USA	Los Angeles	0.125	0.015	8	Inducible	Intact	Intact	Yes
ERR855006	GCGS0757	Grad2014_2016	2011	MSW	Urethra	North America	USA	Miami	1	0.016	4	Inducible	Intact	Intact	Yes
ERR855007	GCGS0428	Grad2014_2016	2011	MSW	Urethra	North America	USA	Oklahoma City	0.25	0.008	0.015	Inducible	Intact	Intact	Yes
ERR855008	GCGS0639	Grad2014_2016	2011	MSW	Urethra	North America	USA	Orange County	0.06	0.008	2	Inducible	LOF	Intact	Yes
ERR855009	GCGS0640	Grad2014_2016	2011	MSM	Urethra	North America	USA	Orange County	0.125	0.015	8	Inducible	Intact	Intact	Yes
ERR855010	GCGS0450	Grad2014_2016	2011	MSW	Urethra	North America	USA	Philadelphia	0.25	0.008	0.015	Inducible	Intact	LOF	Yes
ERR855011	GCGS0656	Grad2014_2016	2011	MSW	Urethra	North America	USA	Philadelphia	0.5	0.03	16	Inducible	Intact	Intact	Yes
ERR855012	GCGS0451	Grad2014_2016	2011	MSW	Urethra	North America	USA	Philadelphia	0.5	0.015	16	Inducible	Intact	Intact	Yes
ERR855013	GCGS0312	Grad2014_2016	2011	MSW	Urethra	North America	USA	Baltimore	0.5	0.008	0.015	Inducible	Intact	Intact	Yes
ERR855014	GCGS0730	Grad2014_2016	2011		Urethra	North America	USA	Chicago	0.5	0.03	4	Inducible	Intact	Intact	Yes
ERR855015	GCGS0559	Grad2014_2016	2011	MSM	Urethra	North America	USA	Chicago	1	0.03	16	Inducible	Intact	Intact	Yes
ERR855016	GCGS0370	Grad2014_2016	2011	MSW	Urethra	North America	USA	Honolulu	0.06	0.008	4	Inducible	Intact	Intact	Yes
ERR855017	GCGS0375	Grad2014_2016	2011	MSW	Urethra	North America	USA	Kansas City	0.25	0.008	0.015	Inducible	Intact	Intact	Yes
ERR855018	GCGS0592	Grad2014_2016	2011	MSM	Urethra	North America	USA	Los Angeles	0.25	0.03	16	Inducible	Intact	Intact	Yes
ERR855019	GCGS0603	Grad2014_2016	2011	MSM	Urethra	North America	USA	Las Vegas	0.125	0.008	4	Inducible	Intact	Intact	Yes
ERR855020	GCGS0764	Grad2014_2016	2011	MSM	Urethra	North America	USA	Minneapolis	0.25	0.03	1	Inducible	Intact	Intact	Yes
ERR855021	GCGS0767	Grad2014_2016	2011	MSM	Urethra	North America	USA	New Orleans	0.5	0.125	16	Inducible	Intact	Intact	Yes
ERR855022	GCGS0768	Grad2014_2016	2011	MSW	Urethra	North America	USA	New Orleans	0.125	0.03	0.015	Inducible	Intact	Intact	Yes
ERR855023	GCGS0779	Grad2014_2016	2011	MSM	Urethra	North America	USA	Orange County	0.5	0.06	16	Inducible	Intact	Intact	Yes
ERR855024	GCGS0437	Grad2014_2016	2011	MSW	Urethra	North America	USA	Orange County	0.25	0.008	4	Inducible	Intact	Intact	Yes
ERR855026	GCGS0449	Grad2014_2016	2011	MSW	Urethra	North America	USA	Philadelphia	0.125	0.008	0.015	Inducible	Intact	LOF	No
ERR855027	GCGS0452	Grad2014_2016	2011	MSW	Urethra	North America	USA	Philadelphia	0.125	0.008	8	Inducible	Intact	Intact	Yes
ERR855028	GCGS0465	Grad2014_2016	2011	MSW	Urethra	North America	USA	Phoenix	0.06	0.008	0.015	Inducible	LOF	Intact	Yes
ERR855029	GCGS0466	Grad2014_2016	2011	MSW	Urethra	North America	USA	Phoenix	0.25	0.008	4	Inducible	Intact	Intact	No
ERR855030	GCGS0667	Grad2014_2016	2011	MSM	Urethra	North America	USA	Phoenix	0.5	0.015	4	Inducible	Intact	Intact	Yes
ERR855031	GCGS0469	Grad2014_2016	2011	MSM	Urethra	North America	USA	Phoenix	0.25	0.008	4	Inducible	Intact	Intact	Yes
ERR855032	GCGS0675	Grad2014_2016	2011	MSM	Urethra	North America	USA	Portland	0.25	0.015	16	Inducible	Intact	Intact	Yes
ERR855033	GCGS0483	Grad2014_2016	2011	MSMW	Urethra	North America	USA	Portland	0.06	0.008	4	Inducible	LOF	Intact	Yes
ERR855034	GCGS0794	Grad2014_2016	2011	MSW	Urethra	North America	USA	Richmond	1	0.03	0.015	Inducible	Intact	Intact	Yes
ERR855035	GCGS0494	Grad2014_2016	2011	MSW	Urethra	North America	USA	San Diego	0.125	0.008	4	Inducible	Intact	Intact	Yes
ERR855036	GCGS0806	Grad2014_2016	2011	MSM	Urethra	North America	USA	San Diego	0.5	0.03	16	Inducible	Intact	Intact	Yes
ERR855037	GCGS0808	Grad2014_2016	2011	MSM	Urethra	North America	USA	San Diego	0.25	0.015	8	Inducible	Intact	Intact	Yes
ERR855038	GCGS0809	Grad2014_2016	2011	MSM	Urethra	North America	USA	San Diego	0.5	0.03	16	Inducible	Intact	Intact	Yes
ERR855039	GCGS0700	Grad2014_2016	2011	MSW	Urethra	North America	USA	San Diego	0.5	0.015	16	Inducible	Intact	Intact	Yes
ERR855040	GCGS0615	Grad2014_2016	2012	MSW	Urethra	North America	USA	Minneapolis	2	0.015	0.015	Inducible	Intact	Intact	Yes
ERR855041	GCGS0423	Grad2014_2016	2012	MSW	Urethra	North America	USA	Minneapolis	0.06	0.008	0.015	Inducible	Intact	Intact	Yes
ERR855042	GCGS0429	Grad2014_2016	2012	MSW	Urethra	North America	USA	Oklahoma City	0.5	0.008	0.5	Inducible	Intact	Intact	Yes
ERR855043	GCGS0769	Grad2014_2016	2012	MSW	Urethra	North America	USA	Oklahoma City	0.25	0.06	0.015	Inducible	Intact	Intact	Yes
ERR855044	GCGS0430	Grad2014_2016	2012	MSW	Urethra	North America	USA	Oklahoma City	0.25	0.008	0.015	Inducible	Intact	Intact	Yes
ERR855045	GCGS0431	Grad2014_2016	2012	MSW	Urethra	North America	USA	Oklahoma City	0.06	0.008	0.03	Inducible	Intact	Intact	No
ERR855046	GCGS0453	Grad2014_2016	2012	MSW	Urethra	North America	USA	Philadelphia	0.25	0.008	0.015	Inducible	Intact	Intact	No
ERR855047	GCGS0454	Grad2014_2016	2012		Urethra	North America	USA	Philadelphia	0.125	0.008	0.015	Inducible	Intact	LOF	Yes
ERR855048	GCGS0658	Grad2014_2016	2012	MSM	Urethra	North America	USA	Philadelphia	1	0.015	0.015	Inducible	Intact	Intact	Yes
ERR855049	GCGS0787	Grad2014_2016	2012	MSM	Urethra	North America	USA	Philadelphia	0.5	0.008	0.015	Inducible	Intact	Intact	Yes
ERR855050	GCGS0456	Grad2014_2016	2012	MSW	Urethra	North America	USA	Philadelphia	0.5	0.008	0.015	Inducible	Intact	Intact	Yes
ERR855051	GCGS0457	Grad2014_2016	2012	MSW	Urethra	North America	USA	Philadelphia	0.125	0.008	0.015	Inducible	Intact	LOF	Yes
ERR855052	GCGS0471	Grad2014_2016	2012	MSW	Urethra	North America	USA	Phoenix	0.125	0.008	0.015	Inducible	Intact	Intact	No
ERR855053	GCGS0668	Grad2014_2016	2012	MSW	Urethra	North America	USA	Phoenix	1	0.015	0.015	Inducible	Intact	Intact	Yes
ERR855054	GCGS0472	Grad2014_2016	2012	MSW	Urethra	North America	USA	Phoenix	1	0.008	0.015	Inducible	Intact	Intact	No
ERR855055	GCGS0479	Grad2014_2016	2012	MSW	Urethra	North America	USA	Pontiac	0.5	0.008	0.015	Inducible	Intact	Intact	Yes
ERR855056	GCGS0488	Grad2014_2016	2012	MSW	Urethra	North America	USA	Richmond	0.5	0.008	0.015	Inducible	Intact	Intact	Yes
ERR855057	GCGS0489	Grad2014_2016	2012	MSW	Urethra	North America	USA	Richmond	0.125	0.008	0.015	Inducible	Intact	LOF	No
ERR855058	GCGS0678	Grad2014_2016	2012		Urethra	North America	USA	Richmond	0.125	0.015	0.015	Inducible	Intact	Intact	Yes
ERR855059	GCGS0495	Grad2014_2016	2012	MSM	Urethra	North America	USA	San Diego	0.25	0.008	16	Inducible	Intact	Intact	Yes
ERR855060	GCGS0496	Grad2014_2016	2012	MSM	Urethra	North America	USA	San Diego	0.5	0.008	0.015	Inducible	Intact	Intact	Yes
ERR855061	GCGS0553	Grad2014_2016	2012	MSM	Urethra	North America	USA	Birmingham	0.125	0.015	4	Inducible	Intact	Intact	No
ERR855062	GCGS0336	Grad2014_2016	2012	MSW	Urethra	North America	USA	Chicago	0.25	0.008	0.015	Inducible	Intact	Intact	Yes
ERR855063	GCGS0337	Grad2014_2016	2012	MSW	Urethra	North America	USA	Chicago	0.5	0.008	0.015	Inducible	Intact	Intact	Yes
ERR855064	GCGS0643	Grad2014_2016	2012	MSM	Urethra	North America	USA	Orange County	0.5	0.008	0.015	Inducible	Intact	Intact	Yes
ERR855065	GCGS0679	Grad2014_2016	2012	MSW	Urethra	North America	USA	Richmond	0.25	0.008	0.015	Inducible	Intact	Intact	Yes
ERR855066	GCGS0811	Grad2014_2016	2012	MSM	Urethra	North America	USA	San Diego	1	0.063	16	Inducible	Intact	Intact	Yes
ERR855067	GCGS0311	Grad2014_2016	2005	MSM	Urethra	North America	USA	Baltimore	4	0.008	0.004	Inducible	Intact	Intact	Yes
ERR855068	GCGS0257	Grad2014_2016	2005	MSW	Urethra	North America	USA	Baltimore	4	0.004	0.004	Inducible	Intact	LOF	Yes
ERR855069	GCGS0247	Grad2014_2016	2005	MSW	Urethra	North America	USA	Birmingham	2	0.002	0.008	Inducible	Intact	Intact
ERR855071	GCGS0267	Grad2014_2016	2005	MSM	Urethra	North America	USA	Chicago	4	0.008	0.004	Inducible	Intact	Intact	Yes
ERR855072	GCGS0327	Grad2014_2016	2005		Urethra	North America	USA	Chicago	2	0.015	16	Inducible	Intact	Intact	Yes
ERR855073	GCGS0328	Grad2014_2016	2005	MSM	Urethra	North America	USA	Chicago	2	0.015	0.008	Inducible	Intact	Intact	Yes
ERR855074	GCGS0329	Grad2014_2016	2005	MSM	Urethra	North America	USA	Chicago	8	0.015	0.008	Inducible	Intact	Intact	Yes
ERR855075	GCGS0556	Grad2014_2016	2005	MSM	Urethra	North America	USA	Chicago	2	0.015	0.008	Inducible	Intact	Intact	Yes
ERR855076	GCGS0271	Grad2014_2016	2005	MSW	Urethra	North America	USA	Dallas	16	0.004	0.004	Inducible	Intact	Intact	Yes
ERR855077	GCGS0272	Grad2014_2016	2005	MSM	Urethra	North America	USA	Dallas	16	0.004	0.004	Inducible	Intact	Intact	Yes
ERR855079	GCGS0751	Grad2014_2016	2005	MSM	Urethra	North America	USA	Los Angeles	8	0.015	0.008	Inducible	Intact	Intact	Yes
ERR855080	GCGS0380	Grad2014_2016	2005	MSW	Urethra	North America	USA	Los Angeles	8	0.008	0.008	Inducible	Intact	Intact	Yes
ERR855081	GCGS0391	Grad2014_2016	2005	MSM	Urethra	North America	USA	Las Vegas	8	0.015	0.008	Inducible	Intact	Intact	Yes
ERR855082	GCGS0416	Grad2014_2016	2005	MSM	Urethra	North America	USA	Minneapolis	8	0.008	0.008	Inducible	Intact	Intact	Yes
ERR855083	GCGS0653	Grad2014_2016	2005	MSM	Urethra	North America	USA	Philadelphia	4	0.03	4	Inducible	Intact	Intact	Yes
ERR855084	GCGS0296	Grad2014_2016	2005	MSW	Urethra	North America	USA	San Diego	2	0.008	0.008	Inducible	Intact	Intact
ERR855085	GCGS0297	Grad2014_2016	2005	MSW	Urethra	North America	USA	San Diego	2	0.008	0.008	Inducible	Intact	Intact
ERR855086	GCGS0298	Grad2014_2016	2005	MSM	Urethra	North America	USA	San Diego	2	0.008	0.008	Inducible	Intact	Intact
ERR855087	GCGS0691	Grad2014_2016	2005	MSM	Urethra	North America	USA	San Diego	4	0.015	0.008	Inducible	Intact	Intact	Yes
ERR855088	GCGS0299	Grad2014_2016	2005	MSM	Urethra	North America	USA	San Francisco	4	0.015	0.004	Inducible	Intact	Intact	Yes
ERR855089	GCGS0254	Grad2014_2016	2005	MSM	Urethra	North America	USA	San Francisco	4	0.015	0.004	Inducible	Intact	Intact	Yes
ERR855090	GCGS0713	Grad2014_2016	2005	MSM	Urethra	North America	USA	San Francisco	16	0.03	0.015	Inducible	Intact	Intact	Yes
ERR855091	GCGS0352	Grad2014_2016	2006	MSM	Urethra	North America	USA	Dallas	2	0.03	32	Inducible	Intact	Intact	Yes
ERR855092	GCGS0586	Grad2014_2016	2006	MSW	Urethra	North America	USA	Honolulu	8	0.008	0.125	Inducible	Intact	Intact	Yes
ERR855093	GCGS0591	Grad2014_2016	2010	MSM	Urethra	North America	USA	Los Angeles	0.5	0.03	32	Inducible	Intact	Intact	Yes
ERR855094	GCGS0290	Grad2014_2016	2006	MSM	Urethra	North America	USA	Minneapolis	2	0.004	0.008	Inducible	Intact	Intact	Yes
ERR855096	GCGS0435	Grad2014_2016	2006	MSM	Urethra	North America	USA	Orange County	4	0.008	0.004	Inducible	Intact	Intact	Yes
ERR855097	GCGS0382	Grad2014_2016	2010	MSM	Urethra	North America	USA	Los Angeles	1	0.008	16	Inducible	Intact	Intact	Yes
ERR855098	GCGS0447	Grad2014_2016	2006	MSM	Urethra	North America	USA	Philadelphia	4	0.008	0.002	Inducible	Intact	Intact	Yes
ERR855099	GCGS0246	Grad2014_2016	2006	MSM	Urethra	North America	USA	Seattle	8	0.001	0.004	Inducible	Intact	Intact	Yes
ERR855100	GCGS0300	Grad2014_2016	2006	MSM	Urethra	North America	USA	San Francisco	8	0.008	0.004	Inducible	Intact	Intact	Yes
ERR855101	GCGS1018	Grad2014_2016	2007	MSM	Urethra	North America	USA	Albuquerque	2	0.008	16	Inducible	Intact	Intact	Yes
ERR855102	GCGS1022	Grad2014_2016	2007	MSM	Urethra	North America	USA	Chicago	16	0.015	0.008	Inducible	Intact	Intact	Yes
ERR855103	GCGS1025	Grad2014_2016	2007	MSW	Urethra	North America	USA	Chicago	8	0.008	0.008	Inducible	Intact	Intact	Yes
ERR855104	GCGS1030	Grad2014_2016	2007	MSW	Urethra	North America	USA	Denver	2	0.015	0.008	Inducible	Intact	Intact	Yes
ERR855105	GCGS1031	Grad2014_2016	2007	MSW	Urethra	North America	USA	Denver	2	0.015	0.008	Inducible	Intact	Intact	Yes
ERR855106	GCGS1032	Grad2014_2016	2007	MSW	Urethra	North America	USA	Denver	2	0.008	0.008	Inducible	Intact	Intact	Yes
ERR855107	GCGS1033	Grad2014_2016	2007	MSW	Urethra	North America	USA	Denver	2	0.015	0.008	Inducible	Intact	Intact	Yes
ERR855108	GCGS0140	Grad2014_2016	2010	MSM	Urethra	North America	USA	Los Angeles	1	0.06	32	Inducible	Intact	Intact	Yes
ERR855110	GCGS1043	Grad2014_2016	2007	MSM	Urethra	North America	USA	Los Angeles	2	0.008	16	Inducible	Intact	Intact	Yes
ERR855111	GCGS1044	Grad2014_2016	2007	MSM	Urethra	North America	USA	Los Angeles	2	0.015	0.015	Inducible	Intact	Intact	Yes
ERR855112	GCGS1045	Grad2014_2016	2007	MSMW	Urethra	North America	USA	Long Beach	2	0.015	0.015	Inducible	Intact	Intact	Yes
ERR855113	GCGS1047	Grad2014_2016	2007	MSW	Urethra	North America	USA	Las Vegas	2	0.03	0.015	Inducible	Intact	Intact	Yes
ERR855114	GCGS0836	Grad2014_2016	2010	MSW	Urethra	North America	USA	Las Vegas	1	0.03	16	Inducible	Intact	Intact	Yes
ERR855115	GCGS1049	Grad2014_2016	2007	MSW	Urethra	North America	USA	Las Vegas	1	0.125	16	Inducible	Intact	Intact	Yes
ERR855116	GCGS1051	Grad2014_2016	2007	MSW	Urethra	North America	USA	Las Vegas	1	0.063	16	Inducible	Intact	Intact	Yes
ERR855117	GCGS1052	Grad2014_2016	2007	MSW	Urethra	North America	USA	Las Vegas	1	0.063	16	Inducible	Intact	Intact	Yes
ERR855118	GCGS1054	Grad2014_2016	2007	MSM	Urethra	North America	USA	Las Vegas	2	0.06	16	Inducible	Intact	Intact	Yes
ERR855119	GCGS1055	Grad2014_2016	2007	MSW	Urethra	North America	USA	Las Vegas	2	0.03	0.015	Inducible	Intact	Intact	Yes
ERR855120	GCGS1056	Grad2014_2016	2007	MSW	Urethra	North America	USA	Las Vegas	1	0.063	16	Inducible	Intact	Intact	Yes
ERR855121	GCGS0841	Grad2014_2016	2010	MSM	Urethra	North America	USA	New York City	1	0.06	16	Inducible	Intact	Intact	Yes
ERR855122	GCGS1082	Grad2014_2016	2007	MSM	Urethra	North America	USA	Portland	16	0.008	0.008	Inducible	Intact	Intact	Yes
ERR855123	GCGS1083	Grad2014_2016	2007	MSM	Urethra	North America	USA	Portland	16	0.008	0.008	Inducible	Intact	Intact	Yes
ERR855124	GCGS1087	Grad2014_2016	2007	MSM	Urethra	North America	USA	San Diego	2	0.06	4	Inducible	Intact	Intact	Yes
ERR855125	GCGS1040	Grad2014_2016	2008	MSW	Urethra	North America	USA	Kansas City	4	0.03	0.015	Inducible	Intact	Intact	Yes
ERR855126	GCGS1077	Grad2014_2016	2008	MSM	Urethra	North America	USA	Phoenix	2	0.008	16	Inducible	Intact	Intact	Yes
ERR855127	GCGS1081	Grad2014_2016	2008	MSW	Urethra	North America	USA	Phoenix	8	0.008	0.008	Inducible	Intact	Intact	Yes
ERR855128	GCGS0330	Grad2014_2016	2009	MSW	Urethra	North America	USA	Chicago	2	0.015	16	Inducible	Intact	Intact	Yes
ERR855129	GCGS0844	Grad2014_2016	2009	MSM	Urethra	North America	USA	Orange County	4	0.06	16	Inducible	Intact	Intact	Yes
ERR855130	GCGS0665	Grad2014_2016	2009	MSW	Urethra	North America	USA	Phoenix	4	0.015	0.015	Inducible	Intact	Intact	Yes
ERR855131	GCGS0609	Grad2014_2016	2010	MSW	Urethra	North America	USA	Miami	2	0.03	16	Inducible	Intact	Intact	Yes
ERR855132	GCGS0610	Grad2014_2016	2010	MSW	Urethra	North America	USA	Miami	2	0.008	0.015	Inducible	Intact	Intact	Yes
ERR855133	GCGS0401	Grad2014_2016	2010		Urethra	North America	USA	Miami	2	0.008	0.015	Inducible	Intact	Intact	Yes
ERR855135	GCGS0481	Grad2014_2016	2006	MSW	Urethra	North America	USA	Portland	2	0.015	32	Inducible	Intact	Intact
ERR855136	GCGS0332	Grad2014_2016	2011	MSM	Urethra	North America	USA	Chicago	8	0.008	0.015	Inducible	Intact	Intact	Yes
ERR855137	GCGS0363	Grad2014_2016	2011	MSW	Urethra	North America	USA	Detroit	4	0.008	0.015	Inducible	Intact	Intact	Yes
ERR855138	GCGS0394	Grad2014_2016	2011	MSW	Urethra	North America	USA	Las Vegas	2	0.008	0.015	Inducible	Intact	Intact	Yes
ERR855139	GCGS0842	Grad2014_2016	2011	MSM	Urethra	North America	USA	New York City	2	0.125	16	Inducible	Intact	Intact	Yes
ERR855140	GCGS0467	Grad2014_2016	2011	MSM	Urethra	North America	USA	Phoenix	16	0.008	0.015	Inducible	Intact	Intact	Yes
ERR855141	GCGS0852	Grad2014_2016	2011	MSM	Urethra	North America	USA	Phoenix	2	0.063	32	Inducible	Intact	Intact	Yes
ERR855142	GCGS0468	Grad2014_2016	2011	MSW	Urethra	North America	USA	Phoenix	2	0.008	0.015	Inducible	Intact	Intact	Yes
ERR855143	GCGS0470	Grad2014_2016	2011	MSM	Urethra	North America	USA	Phoenix	4	0.008	0.015	Inducible	Intact	Intact	Yes
ERR855144	GCGS0482	Grad2014_2016	2011	MSM	Urethra	North America	USA	Portland	8	0.008	0.015	Inducible	Intact	Intact	Yes
ERR855145	GCGS0856	Grad2014_2016	2011	MSM	Urethra	North America	USA	Portland	8	0.06	8	Inducible	Intact	Intact	Yes
ERR855146	GCGS0484	Grad2014_2016	2011	MSM	Urethra	North America	USA	Portland	8	0.008	0.015	Inducible	Intact	Intact	Yes
ERR855147	GCGS0696	Grad2014_2016	2011	MSM	Urethra	North America	USA	San Diego	2	0.015	0.015	Inducible	Intact	Intact	Yes
ERR855148	GCGS0698	Grad2014_2016	2011	MSM	Urethra	North America	USA	San Diego	2	0.008	0.015	Inducible	Intact	Intact	Yes
ERR855149	GCGS0708	Grad2014_2016	2011	MSW	Urethra	North America	USA	Seattle	8	0.015	16	Inducible	Intact	Intact	Yes
ERR855150	GCGS0516	Grad2014_2016	2011	MSW	Urethra	North America	USA	San Francisco	4	0.008	0.015	Inducible	Intact	Intact	Yes
ERR855151	GCGS0823	Grad2014_2016	2005	MSW	Urethra	North America	USA	Atlanta	2	0.063	0.004	Inducible	Intact	Intact	Yes
ERR855152	GCGS0262	Grad2014_2016	2005	MSW	Urethra	North America	USA	Birmingham	0.5	0.004	0.004	Inducible	Intact	Intact	Yes
ERR855153	GCGS0263	Grad2014_2016	2005	MSW	Urethra	North America	USA	Birmingham	0.5	0.008	0.004	Inducible	Intact	Intact	No
ERR855154	GCGS0828	Grad2014_2016	2005	MSW	Urethra	North America	USA	Birmingham	0.5	0.06	0.008	Inducible	Intact	Intact	No
ERR855155	GCGS0326	Grad2014_2016	2005	MSW	Urethra	North America	USA	Chicago	1	0.016	0.016	Inducible	Intact	Intact	Yes
ERR855156	GCGS0568	Grad2014_2016	2005	MSM	Urethra	North America	USA	Cincinnati	1	0.06	16	Inducible	Intact	Intact	Yes
ERR855157	GCGS0585	Grad2014_2016	2005	MSW	Urethra	North America	USA	Honolulu	0.5	0.015	16	Inducible	Intact	Intact	Yes
ERR855158	GCGS0250	Grad2014_2016	2005	MSW	Urethra	North America	USA	Los Angeles	1	0.002	0.008	Inducible	Intact	Intact	Yes
ERR855159	GCGS0590	Grad2014_2016	2005	MSMW	Urethra	North America	USA	Los Angeles	0.5	0.03	16	Inducible	Intact	Intact	Yes
ERR855160	GCGS0752	Grad2014_2016	2005	MSM	Urethra	North America	USA	Los Angeles	0.5	0.03	16	Inducible	Intact	Intact	Yes
ERR855161	GCGS0601	Grad2014_2016	2005	MSW	Urethra	North America	USA	Las Vegas	1	0.015	0.004	Inducible	Intact	Intact	Yes
ERR855162	GCGS0608	Grad2014_2016	2005	MSM	Urethra	North America	USA	Miami	0.5	0.015	8	Inducible	Intact	Intact	Yes
ERR855163	GCGS0418	Grad2014_2016	2005	MSMW	Urethra	North America	USA	Minneapolis	0.5	0.008	0.004	Inducible	Intact	Intact	No
ERR855164	GCGS0419	Grad2014_2016	2005	MSM	Urethra	North America	USA	Minneapolis	0.5	0.015	16	Inducible	Intact	Intact	Yes
ERR855165	GCGS0420	Grad2014_2016	2005	MSM	Urethra	North America	USA	Minneapolis	1	0.008	0.008	Inducible	Intact	Intact	Yes
ERR855166	GCGS0421	Grad2014_2016	2005	MSM	Urethra	North America	USA	Minneapolis	1	0.015	16	Inducible	Intact	Intact	Yes
ERR855167	GCGS0617	Grad2014_2016	2005	MSW	Urethra	North America	USA	New Orleans	0.5	0.06	4	Inducible	Intact	Intact	Yes
ERR855168	GCGS0632	Grad2014_2016	2005	MSW	Urethra	North America	USA	Orange County	0.5	0.015	2	Inducible	Intact	Intact	Yes
ERR855169	GCGS0776	Grad2014_2016	2005	MSW	Urethra	North America	USA	Orange County	0.5	0.06	16	Inducible	Intact	Intact	Yes
ERR855170	GCGS0785	Grad2014_2016	2005	MSM	Urethra	North America	USA	Philadelphia	0.5	0.015	4	Inducible	Intact	Intact	Yes
ERR855171	GCGS0786	Grad2014_2016	2005	MSW	Urethra	North America	USA	Philadelphia	1	0.015	0.015	Inducible	Intact	Intact	Yes
ERR855172	GCGS0445	Grad2014_2016	2005	MSW	Urethra	North America	USA	Philadelphia	1	0.008	0.004	Inducible	Intact	Intact	No
ERR855173	GCGS0463	Grad2014_2016	2005	MSM	Urethra	North America	USA	Phoenix	0.5	0.015	4	Inducible	Intact	Intact	Yes
ERR855174	GCGS0493	Grad2014_2016	2005	MSM	Urethra	North America	USA	San Diego	0.5	0.008	8	Inducible	Intact	Intact	Yes
ERR855175	GCGS0800	Grad2014_2016	2005	MSM	Urethra	North America	USA	San Diego	0.5	0.03	16	Inducible	Intact	Intact	Yes
ERR855176	GCGS0801	Grad2014_2016	2005	MSM	Urethra	North America	USA	San Diego	0.5	0.03	8	Inducible	Intact	Intact	Yes
ERR855177	GCGS0802	Grad2014_2016	2005	MSM	Urethra	North America	USA	San Diego	0.5	0.03	8	Inducible	Intact	Intact	Yes
ERR855178	GCGS0803	Grad2014_2016	2005	MSW	Urethra	North America	USA	San Diego	0.5	0.03	8	Inducible	Intact	Intact	Yes
ERR855179	GCGS0690	Grad2014_2016	2005	MSM	Urethra	North America	USA	San Diego	0.5	0.03	8	Inducible	Intact	Intact	Yes
ERR855180	GCGS0712	Grad2014_2016	2005	MSM	Urethra	North America	USA	San Francisco	0.5	0.03	8	Inducible	Intact	Intact	Yes
ERR855181	GCGS0510	Grad2014_2016	2005	MSM	Urethra	North America	USA	San Francisco	0.5	0.03	16	Inducible	Intact	Intact	Yes
ERR855182	GCGS0368	Grad2014_2016	2006	MSM	Urethra	North America	USA	Honolulu	0.5	0.008	8	Inducible	Intact	Intact	Yes
ERR855183	GCGS0753	Grad2014_2016	2006	MSM	Urethra	North America	USA	Los Angeles	0.5	0.03	8	Inducible	Intact	Intact	Yes
ERR855184	GCGS0596	Grad2014_2016	2006		Urethra	North America	USA	Long Beach	0.5	0.015	4	Inducible	Intact	Intact	Yes
ERR855185	GCGS0243	Grad2014_2016	2006	MSM	Urethra	North America	USA	Minneapolis	1	0.001	0.004	Inducible	Intact	Intact	Yes
ERR855186	GCGS0618	Grad2014_2016	2006	MSM	Urethra	North America	USA	New York City	0.5	0.015	0.008	Inducible	Intact	Intact	No
ERR855187	GCGS0634	Grad2014_2016	2006	MSW	Urethra	North America	USA	Orange County	0.5	0.03	16	Inducible	Intact	Intact	Yes
ERR855188	GCGS0778	Grad2014_2016	2006	MSM	Urethra	North America	USA	Orange County	0.5	0.03	16	Inducible	Intact	Intact	Yes
ERR855189	GCGS0636	Grad2014_2016	2006	MSW	Urethra	North America	USA	Orange County	1	0.015	4	Inducible	Intact	Intact	Yes
ERR855190	GCGS0464	Grad2014_2016	2006	MSM	Urethra	North America	USA	Phoenix	0.5	0.008	8	Inducible	Intact	Intact	Yes
ERR855191	GCGS0674	Grad2014_2016	2006	MSM	Urethra	North America	USA	Portland	0.5	0.03	32	Inducible	Intact	Intact	Yes
ERR855193	GCGS0511	Grad2014_2016	2006	MSW	Urethra	North America	USA	San Francisco	0.5	0.015	8	Inducible	Intact	Intact	Yes
ERR855195	GCGS1020	Grad2014_2016	2007	MSW	Urethra	North America	USA	Albuquerque	0.5	0.03	16	Inducible	Intact	Intact	Yes
ERR855196	GCGS1021	Grad2014_2016	2007	MSM	Urethra	North America	USA	Atlanta	0.5	0.03	16	Inducible	Intact	Intact	Yes
ERR855197	GCGS1023	Grad2014_2016	2007	MSMW	Urethra	North America	USA	Chicago	0.5	0.015	8	Inducible	Intact	Intact	Yes
ERR855198	GCGS1028	Grad2014_2016	2007	MSW	Urethra	North America	USA	Cincinnati	0.5	0.008	0.008	Inducible	Intact	LOF	No
ERR855199	GCGS1037	Grad2014_2016	2007	MSMW	Urethra	North America	USA	Greensboro	0.5	0.03	8	Inducible	Intact	Intact	Yes
ERR855200	GCGS1041	Grad2014_2016	2007	MSMW	Urethra	North America	USA	Los Angeles	0.5	0.03	16	Inducible	Intact	Intact	Yes
ERR855202	GCGS1046	Grad2014_2016	2007	MSW	Urethra	North America	USA	Long Beach	0.5	0.008	0.015	Inducible	Intact	Intact	Yes
ERR855203	GCGS1050	Grad2014_2016	2007	MSMW	Urethra	North America	USA	Las Vegas	1	0.06	16	Inducible	Intact	Intact	Yes
ERR855204	GCGS1053	Grad2014_2016	2007	MSM	Urethra	North America	USA	Las Vegas	0.5	0.008	0.008	Inducible	Intact	Intact	Yes
ERR855205	GCGS1059	Grad2014_2016	2007	MSMW	Urethra	North America	USA	Miami	0.5	0.03	16	Inducible	Intact	Intact	Yes
ERR855206	GCGS1060	Grad2014_2016	2007	MSM	Urethra	North America	USA	Minneapolis	1	0.008	4	Inducible	Intact	Intact	Yes
ERR855207	GCGS1066	Grad2014_2016	2007	MSM	Urethra	North America	USA	Orange County	0.5	0.015	4	Inducible	Intact	Intact	Yes
ERR855208	GCGS1067	Grad2014_2016	2007	MSM	Urethra	North America	USA	Orange County	0.5	0.03	16	Inducible	Intact	Intact	Yes
ERR855209	GCGS1070	Grad2014_2016	2007	MSW	Urethra	North America	USA	Philadelphia	0.5	0.03	16	Inducible	Intact	Intact	Yes
ERR855210	GCGS1071	Grad2014_2016	2007	MSW	Urethra	North America	USA	Philadelphia	0.5	0.03	8	Inducible	Intact	Intact	Yes
ERR855211	GCGS1072	Grad2014_2016	2007	MSW	Urethra	North America	USA	Philadelphia	1	0.03	16	Inducible	Intact	Intact	Yes
ERR855212	GCGS1074	Grad2014_2016	2007	MSM	Urethra	North America	USA	Phoenix	0.5	0.03	16	Inducible	Intact	Intact	Yes
ERR855213	GCGS1075	Grad2014_2016	2007	MSW	Urethra	North America	USA	Phoenix	0.5	0.008	0.008	Inducible	Intact	Intact	No
ERR855214	GCGS1084	Grad2014_2016	2007	MSMW	Urethra	North America	USA	Portland	1	0.03	32	Inducible	Intact	Intact	Yes
ERR855215	GCGS1085	Grad2014_2016	2007		Urethra	North America	USA	Richmond	0.5	0.008	4	Inducible	Intact	Intact	Yes
ERR855216	GCGS1086	Grad2014_2016	2007	MSM	Urethra	North America	USA	San Diego	1	0.03	8	Inducible	Intact	Intact	Yes
ERR855217	GCGS1088	Grad2014_2016	2007	MSM	Urethra	North America	USA	San Diego	1	0.03	4	Inducible	Intact	Intact	Yes
ERR855218	GCGS1089	Grad2014_2016	2007	MSM	Urethra	North America	USA	San Diego	1	0.06	4	Inducible	Intact	Intact	Yes
ERR855219	GCGS1027	Grad2014_2016	2008	MSM	Urethra	North America	USA	Chicago	1	0.03	16	Inducible	Intact	Intact	Yes
ERR855220	GCGS1063	Grad2014_2016	2008	MSMW	Urethra	North America	USA	Oklahoma City	0.5	0.008	16	Inducible	Intact	Intact	Yes
ERR855221	GCGS1064	Grad2014_2016	2008	MSM	Urethra	North America	USA	Oklahoma City	0.5	0.03	16	Inducible	Intact	Intact	Yes
ERR855222	GCGS1068	Grad2014_2016	2008	MSM	Urethra	North America	USA	Orange County	0.5	0.063	16	Inducible	Intact	Intact	Yes
ERR855223	GCGS1069	Grad2014_2016	2008	MSM	Urethra	North America	USA	Orange County	1	0.06	16	Inducible	Intact	Intact	Yes
ERR855224	GCGS1079	Grad2014_2016	2008	MSM	Urethra	North America	USA	Phoenix	1	0.015	8	Inducible	Intact	Intact	Yes
ERR855225	GCGS0025	Grad2014_2016	2009	MSM	Urethra	North America	USA	Honolulu	0.5	0.06	16	Inducible	Intact	Intact	Yes
ERR855226	GCGS0029	Grad2014_2016	2009	MSM	Urethra	North America	USA	Honolulu	0.5	0.06	32	Inducible	Intact	Intact	Yes
ERR855227	GCGS0835	Grad2014_2016	2009	MSW	Urethra	North America	USA	Las Vegas	0.5	0.06	16	Inducible	Intact	Intact	Yes
ERR855228	GCGS1093	Grad2014_2016	2009	MSW	Urethra	North America	USA	Minneapolis	0.5	0.008	0.015	Inducible	Intact	Intact	Yes
ERR855229	GCGS0762	Grad2014_2016	2009	MSM	Urethra	North America	USA	Minneapolis	0.5	0.03	16	Inducible	Intact	Intact	Yes
ERR855230	GCGS0222	Grad2014_2016	2009	MSW	Urethra	North America	USA	Orange County	0.5	0.03	4	Inducible	LOF	Intact	Yes
ERR855231	GCGS0654	Grad2014_2016	2009	MSW	Urethra	North America	USA	Philadelphia	0.5	0.03	16	Inducible	Intact	Intact	Yes
ERR855232	GCGS0847	Grad2014_2016	2009	MSW	Urethra	North America	USA	Philadelphia	0.5	0.03	8	Inducible	Intact	Intact	Yes
ERR855233	GCGS0851	Grad2014_2016	2009	MSM	Urethra	North America	USA	Phoenix	0.5	0.06	8	Inducible	Intact	Intact	Yes
ERR855234	GCGS0061	Grad2014_2016	2009	MSM	Urethra	North America	USA	Portland	0.5	0.06	32	Inducible	Intact	Intact	Yes
ERR855235	GCGS0154	Grad2014_2016	2009	MSW	Urethra	North America	USA	San Diego	0.5	0.008	4	Inducible	Intact	Intact	Yes
ERR855236	GCGS0148	Grad2014_2016	2009	MSW	Urethra	North America	USA	San Francisco	0.5	0.015	4	Inducible	Intact	Intact	Yes
ERR855237	GCGS0820	Grad2014_2016	2010	MSM	Urethra	North America	USA	Albuquerque	0.5	0.015	0.015	Inducible	Intact	Intact	Yes
ERR855238	GCGS0725	Grad2014_2016	2010	MSW	Urethra	North America	USA	Baltimore	1	0.03	16	Inducible	Intact	Intact	Yes
ERR855239	GCGS0557	Grad2014_2016	2010	MSW	Urethra	North America	USA	Chicago	1	0.03	16	Inducible	Intact	Intact	Yes
ERR855240	GCGS0344	Grad2014_2016	2010	MSM	Urethra	North America	USA	Cincinnati	0.5	0.008	8	Inducible	Intact	Intact	Yes
ERR855241	GCGS0345	Grad2014_2016	2010	MSW	Urethra	North America	USA	Cleveland	1	0.008	0.015	Inducible	Intact	Intact	Yes
ERR855242	GCGS0742	Grad2014_2016	2010	MSW	Urethra	North America	USA	Detroit	0.5	0.06	0.015	Inducible	Intact	Intact	Yes
ERR855243	GCGS0743	Grad2014_2016	2010	MSW	Urethra	North America	USA	Detroit	0.5	0.03	0.015	Inducible	Intact	Intact	Yes
ERR855244	GCGS0744	Grad2014_2016	2010		Urethra	North America	USA	Detroit	0.5	0.06	0.015	Inducible	Intact	Intact	Yes
ERR855245	GCGS0133	Grad2014_2016	2010	MSM	Urethra	North America	USA	Los Angeles	0.5	0.03	32	Inducible	Intact	Intact	Yes
ERR855246	GCGS1090	Grad2014_2016	2007	MSM	Urethra	North America	USA	San Diego	1	0.015	16	Inducible	Intact	Intact	Yes
ERR855247	GCGS1080	Grad2014_2016	2008	MSMW	Urethra	North America	USA	Phoenix	1	0.03	16	Inducible	Intact	Intact	Yes
ERR855248	GCGS0817	Grad2014_2016	2011	MSM	Urethra	North America	USA	San Francisco	0.25	0.03	8	Inducible	Intact	Intact	Yes
ERR855249	GCGS0816	Grad2014_2016	2011	MSM	Urethra	North America	USA	San Francisco	0.25	0.03	8	Inducible	Intact	Intact	Yes
ERR855250	GCGS0515	Grad2014_2016	2011	MSM	Urethra	North America	USA	San Francisco	0.06	0.015	8	Inducible	Intact	Intact	No
ERR855251	GCGS0815	Grad2014_2016	2011	MSM	Urethra	North America	USA	San Francisco	0.125	0.03	8	Inducible	Intact	Intact	Yes
ERR855252	GCGS0517	Grad2014_2016	2011	MSM	Urethra	North America	USA	San Francisco	0.06	0.008	4	Inducible	Intact	Intact	Yes
ERR855253	GCGS0717	Grad2014_2016	2011	MSM	Urethra	North America	USA	San Francisco	0.25	0.015	16	Inducible	Intact	Intact	Yes
ERR855254	GCGS0514	Grad2014_2016	2011	MSW	Urethra	North America	USA	San Francisco	0.03	0.015	2	Inducible	Intact	Intact	Yes
ERR855255	GCGS0818	Grad2014_2016	2011	MSM	Urethra	North America	USA	San Francisco	0.25	0.03	8	Inducible	Intact	Intact	Yes
ERR855257	GCGS0716	Grad2014_2016	2011	MSMW	Urethra	North America	USA	San Francisco	0.25	0.015	16	Inducible	Intact	Intact	Yes
ERR855258	GCGS0714	Grad2014_2016	2011	MSM	Urethra	North America	USA	San Francisco	0.125	0.015	4	Inducible	Intact	Intact	Yes
ERR855259	GCGS0487	Grad2014_2016	2011	MSW	Urethra	North America	USA	Richmond	0.25	0.008	2	Inducible	Intact	Intact	Yes
ERR855260	GCGS0805	Grad2014_2016	2011	MSM	Urethra	North America	USA	San Diego	0.5	0.03	8	Inducible	Intact	Intact	Yes
ERR855261	GCGS0697	Grad2014_2016	2011	MSW	Urethra	North America	USA	San Diego	0.125	0.015	4	Inducible	Intact	Intact	Yes
ERR855262	GCGS0814	Grad2014_2016	2011	MSM	Urethra	North America	USA	San Francisco	0.125	0.03	8	Inducible	Intact	Intact	Yes
ERR855263	GCGS0715	Grad2014_2016	2011	MSM	Urethra	North America	USA	San Francisco	0.25	0.015	8	Inducible	Intact	Intact	Yes
ERR855264	GCGS0513	Grad2014_2016	2011	MSM	Urethra	North America	USA	San Francisco	0.25	0.008	4	Inducible	Intact	Intact	Yes
ERR855265	GCGS0512	Grad2014_2016	2011	MSM	Urethra	North America	USA	San Francisco	0.03	0.008	8	Inducible	Intact	Intact	Yes
ERR855266	GCGS0921	Grad2014_2016	2006	MSMW	Urethra	North America	USA	Miami	0.5	0.06	16	Inducible	Intact	Intact	Yes
ERR855267	GCGS0964	Grad2014_2016	2011	MSM	Urethra	North America	USA	San Diego	0.25	0.03	0.015	Inducible	Intact	Intact	Yes
ERR855268	GCGS1013	Grad2014_2016	2011	MSW	Urethra	North America	USA	Baltimore	0.5	0.125	0.004	Inducible	Intact	Intact	Yes
ERR855269	GCGS1001	Grad2014_2016	2011	MSW	Urethra	North America	USA	San Francisco	0.5	0.125	32	Inducible	Intact	Intact	Yes
ERR855270	GCGS0971	Grad2014_2016	2011	MSM	Urethra	North America	USA	San Diego	1	0.06	16	Inducible	Intact	Intact	Yes
ERR855271	GCGS0969	Grad2014_2016	2011	MSM	Urethra	North America	USA	San Diego	0.5	0.06	16	Inducible	Intact	Intact	Yes
ERR855272	GCGS0993	Grad2014_2016	2011	MSM	Urethra	North America	USA	Seattle	0.25	0.06	16	Inducible	Intact	Intact	Yes
ERR855273	GCGS0976	Grad2014_2016	2011	MSW	Urethra	North America	USA	San Diego	0.25	0.06	32	Inducible	Intact	Intact	Yes
ERR855274	GCGS0952	Grad2014_2016	2011	MSM	Urethra	North America	USA	Portland	0.25	0.06	16	Inducible	Intact	Intact	Yes
ERR855275	GCGS0954	Grad2014_2016	2011	MSMW	Urethra	North America	USA	Portland	0.25	0.06	16	Inducible	Intact	Intact	Yes
ERR855276	GCGS0956	Grad2014_2016	2011	MSM	Urethra	North America	USA	Portland	0.25	0.06	16	Inducible	Intact	Intact	Yes
ERR855277	GCGS0967	Grad2014_2016	2011	MSM	Urethra	North America	USA	San Diego	0.5	0.03	16	Inducible	Intact	Intact	Yes
ERR855278	GCGS0873	Grad2014_2016	2011	MSM	Urethra	North America	USA	Chicago	1	0.06	16	Inducible	Intact	Intact	Yes
ERR855279	GCGS0925	Grad2014_2016	2011	MSM	Urethra	North America	USA	Minneapolis	1	0.06	16	Inducible	Intact	Intact	Yes
ERR855280	GCGS0953	Grad2014_2016	2011	MSM	Urethra	North America	USA	Portland	0.25	0.06	16	Inducible	Intact	Intact	Yes
ERR855281	GCGS0972	Grad2014_2016	2011	MSM	Urethra	North America	USA	San Diego	1	0.06	16	Inducible	Intact	Intact	Yes
ERR855282	GCGS0893	Grad2014_2016	2011	MSM	Urethra	North America	USA	Denver	0.5	0.06	16	Inducible	Intact	Intact	Yes
ERR855283	GCGS0888	Grad2014_2016	2011	MSM	Urethra	North America	USA	Denver	1	0.06	16	Inducible	Intact	Intact	Yes
ERR855284	GCGS0973	Grad2014_2016	2011	MSM	Urethra	North America	USA	San Diego	0.5	0.06	8	Inducible	Intact	Intact	Yes
ERR855285	GCGS0942	Grad2014_2016	2012	MSM	Urethra	North America	USA	Phoenix	1	0.06	16	Inducible	Intact	Intact	Yes
ERR855286	GCGS0977	Grad2014_2016	2012	MSM	Urethra	North America	USA	San Diego	0.5	0.06	16	Inducible	Intact	Intact	Yes
ERR855287	GCGS0926	Grad2014_2016	2012	MSW	Urethra	North America	USA	Minneapolis	0.125	0.03	16	Inducible	Intact	Intact	No
ERR855288	GCGS0889	Grad2014_2016	2011	MSW	Urethra	North America	USA	Denver	2	0.125	16	Inducible	Intact	Intact	Yes
ERR855289	GCGS0848	Grad2014_2016	2010	MSM	Urethra	North America	USA	Philadelphia	1	0.06	16	Inducible	Intact	Intact	Yes
ERR855290	GCGS0706	Grad2014_2016	2010	MSW	Urethra	North America	USA	Seattle	0.5	0.03	32	Inducible	Intact	Intact	Yes
ERR855291	GCGS0159	Grad2014_2016	2010	MSM	Urethra	North America	USA	Orange County	0.5	0.06	8	Inducible	Intact	Intact	Yes
ERR855292	GCGS0693	Grad2014_2016	2010	MSM	Urethra	North America	USA	San Diego	0.5	0.03	8	Inducible	Intact	Intact	Yes
ERR855293	GCGS0655	Grad2014_2016	2010	MSW	Urethra	North America	USA	Philadelphia	0.5	0.06	0.015	Inducible	Intact	LOF	Yes
ERR855294	GCGS0448	Grad2014_2016	2010	MSW	Urethra	North America	USA	Philadelphia	0.5	0.03	16	Inducible	Intact	Intact	Yes
ERR855295	GCGS0239	Grad2014_2016	2010	MSM	Urethra	North America	USA	San Francisco	0.5	0.125	16	Inducible	Intact	Intact	Yes
ERR855296	GCGS0637	Grad2014_2016	2010	MSW	Urethra	North America	USA	Orange County	1	0.03	16	Inducible	Intact	Intact	Yes
ERR855297	GCGS0692	Grad2014_2016	2010	MSM	Urethra	North America	USA	San Diego	0.5	0.06	16	Inducible	Intact	Intact	Yes
ERR855298	GCGS0486	Grad2014_2016	2010	MSW	Urethra	North America	USA	Richmond	0.5	0.015	0.015	Inducible	Intact	Intact	Yes
ERR855299	GCGS0707	Grad2014_2016	2010	MSW	Urethra	North America	USA	Seattle	0.5	0.03	32	Inducible	Intact	Intact	Yes
ERR855300	GCGS0677	Grad2014_2016	2011	MSW	Urethra	North America	USA	Richmond	0.5	0.03	16	Inducible	Intact	Intact	Yes
ERR855301	GCGS0360	Grad2014_2016	2011	MSW	Urethra	North America	USA	Denver	0.5	0.015	8	Inducible	Intact	Intact	Yes
ERR855302	GCGS0699	Grad2014_2016	2011	MSM	Urethra	North America	USA	San Diego	0.5	0.03	16	Inducible	Intact	Intact	Yes
ERR855303	GCGS0858	Grad2014_2016	2011	MSM	Urethra	North America	USA	San Diego	0.5	0.06	16	Inducible	Intact	Intact	Yes
ERR855304	GCGS0804	Grad2014_2016	2011	MSM	Urethra	North America	USA	San Diego	0.5	0.03	16	Inducible	Intact	Intact	Yes
ERR855305	GCGS0857	Grad2014_2016	2011	MSM	Urethra	North America	USA	San Diego	0.5	0.015	0.015	Inducible	Intact	Intact	Yes
ERR855306	GCGS0602	Grad2014_2016	2011	MSM	Urethra	North America	USA	Las Vegas	0.5	0.03	16	Inducible	Intact	Intact	Yes
ERR855307	GCGS0807	Grad2014_2016	2011	MSM	Urethra	North America	USA	San Diego	0.5	0.06	16	Inducible	Intact	Intact	Yes
ERR855308	GCGS0810	Grad2014_2016	2011	MSM	Urethra	North America	USA	San Diego	0.5	0.06	32	Inducible	Intact	Intact	Yes
ERR855309	GCGS0821	Grad2014_2016	2011	MSM	Urethra	North America	USA	Albuquerque	0.5	0.03	0.015	Inducible	Intact	Intact	Yes
ERR855310	GCGS0853	Grad2014_2016	2011	MSM	Urethra	North America	USA	Phoenix	0.5	0.06	0.015	Inducible	Intact	Intact	Yes
ERR855311	GCGS0666	Grad2014_2016	2011	MSM	Urethra	North America	USA	Phoenix	0.5	0.015	4	Inducible	Intact	Intact	Yes
ERR855312	GCGS0695	Grad2014_2016	2011	MSM	Urethra	North America	USA	San Diego	0.5	0.015	4	Inducible	Intact	Intact	Yes
ERR855313	GCGS0901	Grad2014_2016	2011	MSMW	Urethra	North America	USA	Honolulu	0.5	0.06	8	Inducible	Intact	Intact	Yes
ERR855314	GCGS0832	Grad2014_2016	2011	MSW	Urethra	North America	USA	Detroit	0.25	0.063	0.002	Inducible	Intact	Intact	Yes
ERR855315	GCGS0676	Grad2014_2016	2011	MSM	Urethra	North America	USA	Portland	0.5	0.03	16	Inducible	Intact	Intact	Yes
ERR855316	GCGS0614	Grad2014_2016	2012	MSM	Urethra	North America	USA	Minneapolis	0.5	0.03	0.015	Inducible	Intact	Intact	Yes
ERR855317	GCGS0701	Grad2014_2016	2012	MSM	Urethra	North America	USA	San Diego	1	0.008	0.015	Inducible	Intact	Intact	Yes
ERR855318	GCGS0750	Grad2014_2016	2012	MSW	Urethra	North America	USA	Kansas City	0.5	0.015	0.015	Inducible	Intact	Intact	Yes
ERR855319	GCGS0722	Grad2014_2016	2012	MSM	Urethra	North America	USA	Atlanta	0.5	0.063	16	Inducible	Intact	Intact	Yes
ERR855320	GCGS0837	Grad2014_2016	2012	MSW	Urethra	North America	USA	Las Vegas	1	0.06	16	Inducible	Intact	Intact	Yes
ERR855321	GCGS0657	Grad2014_2016	2012		Urethra	North America	USA	Philadelphia	0.5	0.015	0.015	Inducible	Intact	Intact	Yes
ERR855322	GCGS0822	Grad2014_2016	2012	MSMW	Urethra	North America	USA	Albuquerque	0.5	0.06	8	Inducible	Intact	Intact	Yes
ERR855323	GCGS0642	Grad2014_2016	2012	MSW	Urethra	North America	USA	Orange County	0.5	0.008	0.015	Inducible	Intact	Intact	Yes
ERR855326	GCGS0422	Grad2014_2016	2012	MSW	Urethra	North America	USA	Minneapolis	1	0.008	0.015	Inducible	Intact	Intact	Yes
ERR855327	GCGS0455	Grad2014_2016	2012	MSW	Urethra	North America	USA	Philadelphia	0.5	0.008	0.015	Inducible	Intact	Intact	Yes
ERR855328	GCGS0544	Grad2014_2016	2012	MSM	Urethra	North America	USA	Baltimore	0.5	0.015	0.015	Inducible	Intact	Intact	Yes
ERR855329	GCGS0833	Grad2014_2016	2012	MSM	Urethra	North America	USA	Los Angeles	0.5	0.06	16	Inducible	LOF	Intact	Yes
ERR855330	GCGS0659	Grad2014_2016	2012	MSW	Urethra	North America	USA	Philadelphia	0.5	0.015	16	Inducible	Intact	Intact	Yes
ERR855331	GCGS0458	Grad2014_2016	2013	MSW	Urethra	North America	USA	Philadelphia	1	0.008	0.015	Inducible	Intact	Intact	Yes
ERR855332	GCGS0770	Grad2014_2016	2013	MSM	Urethra	North America	USA	Oklahoma City	1	0.03	16	Inducible	Intact	Intact	Yes
ERR855333	GCGS1010	Grad2014_2016	2013	MSM	Urethra	North America	USA	San Francisco	0.5	0.06	16	Inducible	Intact	Intact	Yes
ERR855334	GCGS0780	Grad2014_2016	2013	MSM	Urethra	North America	USA	Orange County	0.5	0.032	16	Inducible	Intact	Intact	Yes
ERR855335	GCGS0426	Grad2014_2016	2013	MSW	Urethra	North America	USA	Minneapolis	1	0.015	0.015	Inducible	Intact	Intact	Yes
ERR855336	GCGS0670	Grad2014_2016	2013	MSM	Urethra	North America	USA	Phoenix	0.5	0.015	0.015	Inducible	Intact	Intact	Yes
ERR855337	GCGS0474	Grad2014_2016	2013	MSW	Urethra	North America	USA	Phoenix	0.5	0.008	0.015	LOF	Intact	LOF	No
ERR855338	GCGS0660	Grad2014_2016	2013	MSW	Urethra	North America	USA	Philadelphia	0.5	0.008	0.015	Inducible	Intact	Intact	Yes
ERR855339	GCGS0644	Grad2014_2016	2013	MSW	Urethra	North America	USA	Orange County	0.5	0.015	0.015	Inducible	Intact	Intact	Yes
ERR855340	GCGS0645	Grad2014_2016	2013	MSW	Urethra	North America	USA	Orange County	0.5	0.008	0.015	Inducible	Intact	Intact	Yes
ERR855341	GCGS0859	Grad2014_2016	2013	MSM	Urethra	North America	USA	San Diego	0.5	0.03	16	Inducible	Intact	Intact	Yes
ERR855342	GCGS0850	Grad2014_2016	2013	MSW	Urethra	North America	USA	Philadelphia	0.5	0.03	1	Inducible	Intact	Intact	Yes
ERR855343	GCGS0884	Grad2014_2016	2011	MSW	Urethra	North America	USA	Dallas	0.25	0.06	8	Inducible	Intact	Intact	Yes
ERR855344	GCGS0661	Grad2014_2016	2013	MSW	Urethra	North America	USA	Philadelphia	1	0.008	0.015	Inducible	Intact	Intact	Yes
ERR855346	GCGS0681	Grad2014_2016	2013		Urethra	North America	USA	Richmond	0.5	0.008	0.015	Inducible	Intact	Intact	Yes
ERR855347	GCGS0424	Grad2014_2016	2013	MSW	Urethra	North America	USA	Minneapolis	0.5	0.008	0.015	Inducible	Intact	Intact	Yes
ERR855348	GCGS0436	Grad2014_2016	2010	MSW	Urethra	North America	USA	Orange County	2	0.008	0.015	Inducible	Intact	Intact	Yes
ERR855349	GCGS0694	Grad2014_2016	2010	MSM	Urethra	North America	USA	San Diego	8	0.008	0.015	Inducible	Intact	Intact	Yes
ERR855350	GCGS0638	Grad2014_2016	2010	MSW	Urethra	North America	USA	Orange County	4	0.015	0.015	Inducible	Intact	Intact	Yes
ERR855351	GCGS0619	Grad2014_2016	2012	MSM	Urethra	North America	USA	New York City	2	0.03	0.015	Inducible	Intact	Intact	Yes
ERR855352	GCGS0550	Grad2014_2016	2012	MSM	Urethra	North America	USA	Birmingham	8	0.008	0.015	Inducible	Intact	Intact	Yes
ERR855353	GCGS0849	Grad2014_2016	2012	MSM	Urethra	North America	USA	Philadelphia	4	0.03	16	Inducible	Intact	Intact	Yes
ERR855354	GCGS0371	Grad2014_2016	2012	MSMW	Urethra	North America	USA	Honolulu	2	0.008	0.015	Inducible	Intact	Intact	Yes
ERR855355	GCGS0574	Grad2014_2016	2012	MSM	Urethra	North America	USA	Dallas	2	0.015	0.03	Inducible	Intact	Intact	Yes
ERR855356	GCGS0354	Grad2014_2016	2012	MSW	Urethra	North America	USA	Dallas	8	0.008	0.015	Inducible	Intact	Intact	Yes
ERR855357	GCGS0745	Grad2014_2016	2012	MSW	Urethra	North America	USA	Honolulu	256	0.03	0.015	Inducible	Intact	Intact	Yes
ERR855358	GCGS0671	Grad2014_2016	2012	MSMW	Urethra	North America	USA	Pontiac	2	0.03	0.015	Inducible	Intact	Intact	Yes
ERR855359	GCGS0485	Grad2014_2016	2012	MSM	Urethra	North America	USA	Portland	16	0.008	0.015	Inducible	Intact	Intact	Yes
ERR855360	GCGS0834	Grad2014_2016	2012	MSM	Urethra	North America	USA	Los Angeles	2	0.03	4	Inducible	Intact	Intact
ERR855362	GCGS0604	Grad2014_2016	2012	MSW	Urethra	North America	USA	Las Vegas	16	0.032	0.016	Inducible	Intact	Intact	Yes
ERR855363	GCGS0523	Grad2014_2016	2012	MSM	Urethra	North America	USA	Phoenix	2	0.008	0.015	Inducible	Intact	Intact	Yes
ERR855364	GCGS0473	Grad2014_2016	2012	MSMW	Urethra	North America	USA	Phoenix	2	0.008	0.015	Inducible	Intact	Intact	Yes
ERR855365	GCGS0338	Grad2014_2016	2012	MSM	Urethra	North America	USA	Chicago	16	0.008	0.015	Inducible	Intact	Intact	Yes
ERR855366	GCGS0402	Grad2014_2016	2013	MSM	Urethra	North America	USA	Miami	4	0.015	0.015	Inducible	Intact	Intact	Yes
ERR855367	GCGS0561	Grad2014_2016	2013	MSW	Urethra	North America	USA	Chicago	2	0.008	0.004	Inducible	Intact	Intact	Yes
ERR855368	GCGS0587	Grad2014_2016	2013	MSM	Urethra	North America	USA	Los Angeles	2	0.015	0.015	Inducible	Intact	Intact	Yes
ERR855369	GCGS0611	Grad2014_2016	2013	MSM	Urethra	North America	USA	Miami	2	0.015	0.015	Inducible	Intact	Intact	Yes
ERR855370	GCGS0476	Grad2014_2016	2013	MSW	Urethra	North America	USA	Phoenix	2	0.004	0.004	Inducible	Intact	Intact	Yes
ERR855371	GCGS0733	Grad2014_2016	2013	MSMW	Urethra	North America	USA	Chicago	2	0.015	16	Inducible	Intact	Intact	Yes
ERR855372	GCGS0372	Grad2014_2016	2013	MSW	Urethra	North America	USA	Honolulu	8	0.008	0.015	Inducible	Intact	Intact	Yes
ERR855373	GCGS0518	Grad2014_2016	2013	MSW	Urethra	North America	USA	San Francisco	8	0.008	0.015	Inducible	Intact	Intact	Yes
ERR855374	GCGS0406	Grad2014_2016	2013	MSW	Urethra	North America	USA	Miami	2	0.015	0.015	Inducible	Intact	Intact	Yes
ERR855375	GCGS0563	Grad2014_2016	2013	MSM	Urethra	North America	USA	Chicago	2	0.015	16	Inducible	Intact	Intact	Yes
ERR855376	GCGS0404	Grad2014_2016	2013	MSM	Urethra	North America	USA	Miami	2	0.015	0.015	Inducible	Intact	Intact	Yes
ERR855377	GCGS0477	Grad2014_2016	2013	MSM	Urethra	North America	USA	Phoenix	2	0.008	0.004	Inducible	Intact	Intact	Yes
ERR855378	GCGS0403	Grad2014_2016	2013	MSW	Urethra	North America	USA	Miami	2	0.03	0.015	Inducible	Intact	Intact	Yes
ERR855379	GCGS0672	Grad2014_2016	2013	MSMW	Urethra	North America	USA	Pontiac	2	0.03	0.015	Inducible	Intact	Intact	Yes
ERR855380	GCGS0791	Grad2014_2016	2013	MSM	Urethra	North America	USA	Pontiac	2	0.06	0.03	Inducible	Intact	Intact	Yes
ERR855381	GCGS0793	Grad2014_2016	2013	MSM	Urethra	North America	USA	Portland	8	0.03	16	Inducible	Intact	Intact	Yes
ERR855382	GCGS0562	Grad2014_2016	2013	MSW	Urethra	North America	USA	Chicago	2	0.004	4	Inducible	Intact	Intact	Yes
ERR855383	GCGS0564	Grad2014_2016	2013	MSMW	Urethra	North America	USA	Chicago	2	0.008	0.004	Inducible	Intact	Intact	Yes
ERR855384	GCGS0790	Grad2014_2016	2013	MSMW	Urethra	North America	USA	Pontiac	2	0.03	0.03	Inducible	Intact	Intact	Yes
ERR855385	GCGS0355	Grad2014_2016	2013	MSW	Urethra	North America	USA	Dallas	2	0.015	0.03	Inducible	Intact	Intact	Yes
ERR855386	GCGS0924	Grad2014_2016	2011	MSM	Urethra	North America	USA	Minneapolis	1	0.06	16	Inducible	Intact	Intact	Yes
ERR855387	GCGS0838	Grad2014_2016	2013	MSW	Urethra	North America	USA	Las Vegas	16	0.03	16	Inducible	Intact	Intact	Yes
ERR855388	GCGS0575	Grad2014_2016	2013	MSM	Urethra	North America	USA	Dallas	2	0.015	0.03	Inducible	Intact	Intact	Yes
ERR855389	GCGS0765	Grad2014_2016	2013	MSM	Urethra	North America	USA	Minneapolis	2	0.03	0.015	Inducible	Intact	Intact	Yes
ERR855390	GCGS0497	Grad2014_2016	2013	MSW	Urethra	North America	USA	San Diego	8	0.015	0.015	Inducible	Intact	Intact	Yes
ERR855391	GCGS0792	Grad2014_2016	2013	MSM	Urethra	North America	USA	Portland	8	0.03	16	Inducible	Intact	Intact	Yes
ERR855392	GCGS0339	Grad2014_2016	2013	MSM	Urethra	North America	USA	Chicago	2	0.004	0.004	Inducible	Intact	Intact	Yes
ERR855393	GCGS0478	Grad2014_2016	2013	MSW	Urethra	North America	USA	Phoenix	2	0.008	0.004	Inducible	Intact	Intact	Yes
ERR855394	GCGS0460	Grad2014_2016	2013	MSW	Urethra	North America	USA	Philadelphia	16	0.008	0.015	Inducible	Intact	Intact	Yes
ERR855395	GCGS0759	Grad2014_2016	2013	MSW	Urethra	North America	USA	Miami	8	0.063	16	Inducible	Intact	Intact	Yes
ERR855396	GCGS0361	Grad2014_2016	2013	MSM	Urethra	North America	USA	Denver	8	0.008	0.015	Inducible	Intact	Intact	Yes
ERR855397	GCGS0405	Grad2014_2016	2013	MSM	Urethra	North America	USA	Miami	2	0.015	0.015	Inducible	Intact	Intact	Yes
ERR855398	GCGS0438	Grad2014_2016	2013	MSW	Urethra	North America	USA	Orange County	16	0.008	0.015	Inducible	Intact	LOF	Yes
ERR855399	GCGS1008	Grad2014_2016	2013	MSM	Urethra	North America	USA	San Francisco	0.5	0.06	16	Inducible	Intact	Intact	Yes
ERR855400	GCGS0918	Grad2014_2016	2013	MSM	Urethra	North America	USA	Las Vegas	1	0.06	16	Inducible	Intact	Intact	Yes
ERR855401	GCGS1009	Grad2014_2016	2013	MSM	Urethra	North America	USA	San Francisco	0.5	0.125	16	Inducible	Intact	Intact	Yes
ERR855402	GCGS0947	Grad2014_2016	2011	MSM	Urethra	North America	USA	Portland	0.25	0.06	16	Inducible	Intact	Intact	Yes
ERR855403	GCGS0988	Grad2014_2016	2013	MSW	Urethra	North America	USA	San Diego	0.5	0.03	8	Inducible	Intact	Intact	Yes
ERR855404	GCGS0939	Grad2014_2016	2013	MSMW	Urethra	North America	USA	Philadelphia	0.5	0.06	16	Inducible	Intact	Intact	Yes
ERR855405	GCGS0987	Grad2014_2016	2013	MSM	Urethra	North America	USA	San Diego	0.5	0.06	16	Inducible	Intact	Intact	Yes
ERR855406	GCGS0923	Grad2014_2016	2013	MSMW	Urethra	North America	USA	Miami	0.5	0.125	16	Inducible	Intact	Intact	Yes
ERR855407	GCGS0991	Grad2014_2016	2013	MSW	Urethra	North America	USA	San Diego	0.5	0.032	16	Inducible	Intact	Intact	Yes
ERR855408	GCGS0946	Grad2014_2016	2011	MSMW	Urethra	North America	USA	Portland	0.25	0.125	16	Inducible	Intact	Intact	Yes
ERR855409	GCGS1000	Grad2014_2016	2011	MSM	Urethra	North America	USA	San Francisco	0.25	0.06	16	Inducible	Intact	Intact	Yes
ERR855410	GCGS0948	Grad2014_2016	2011	MSM	Urethra	North America	USA	Portland	0.25	0.06	16	Inducible	Intact	Intact	Yes
ERR855411	GCGS0931	Grad2014_2016	2011	MSMW	Urethra	North America	USA	Orange County	0.5	0.03	0.015	Inducible	Intact	Intact	Yes
ERR855412	GCGS0890	Grad2014_2016	2011	MSM	Urethra	North America	USA	Denver	0.25	0.06	0.015	Inducible	Intact	Intact	Yes
ERR855413	GCGS0911	Grad2014_2016	2011	MSM	Urethra	North America	USA	Los Angeles	0.25	0.06	16	Inducible	Intact	Intact	Yes
ERR855414	GCGS0885	Grad2014_2016	2011	MSMW	Urethra	North America	USA	Dallas	0.25	0.06	16	Inducible	Intact	Intact	Yes
ERR855415	GCGS0936	Grad2014_2016	2011	MSMW	Urethra	North America	USA	Philadelphia	1	0.06	32	Inducible	Intact	Intact	Yes
ERR855416	GCGS0891	Grad2014_2016	2011	MSW	Urethra	North America	USA	Denver	0.5	0.06	16	Inducible	Intact	Intact	Yes
ERR855417	GCGS0968	Grad2014_2016	2011	MSW	Urethra	North America	USA	San Diego	0.5	0.032	4	Inducible	Intact	Intact	Yes
ERR855418	GCGS0937	Grad2014_2016	2011	MSM	Urethra	North America	USA	Philadelphia	0.5	0.125	32	Inducible	Intact	Intact	Yes
ERR855419	GCGS0898	Grad2014_2016	2011	MSW	Urethra	North America	USA	Honolulu	0.25	0.06	16	Inducible	Intact	Intact	Yes
ERR855420	GCGS1016	Grad2014_2016	2011	MSM	Urethra	North America	USA	Minneapolis	1	0.125	16	Inducible	Intact	Intact	Yes
ERR855421	GCGS0958	Grad2014_2016	2011	MSM	Urethra	North America	USA	Portland	0.5	0.125	16	Inducible	Intact	Intact	Yes
ERR855422	GCGS0892	Grad2014_2016	2011	MSM	Urethra	North America	USA	Denver	0.5	0.06	16	Inducible	Intact	Intact	Yes
ERR855423	GCGS0910	Grad2014_2016	2011	MSW	Urethra	North America	USA	Los Angeles	0.25	0.06	16	Inducible	Intact	Intact	Yes
ERR855424	GCGS0897	Grad2014_2016	2011	MSW	Urethra	North America	USA	Honolulu	0.25	0.06	16	Inducible	Intact	Intact	Yes
ERR855425	GCGS0945	Grad2014_2016	2011	MSM	Urethra	North America	USA	Portland	0.25	0.06	16	Inducible	Intact	Intact	Yes
ERR855426	GCGS0871	Grad2014_2016	2011	MSW	Urethra	North America	USA	Birmingham	0.25	0.06	16	Inducible	Intact	Intact	Yes
ERR855427	GCGS1017	Grad2014_2016	2011	MSW	Urethra	North America	USA	Phoenix	0.25	0.016	0.004	Inducible	Intact	Intact	Yes
ERR855428	GCGS0895	Grad2014_2016	2011	MSM	Urethra	North America	USA	Honolulu	0.5	0.125	16	Inducible	Intact	Intact	Yes
ERR855429	GCGS0966	Grad2014_2016	2011	MSM	Urethra	North America	USA	San Diego	1	0.125	32	Inducible	Intact	Intact	Yes
ERR855430	GCGS0970	Grad2014_2016	2011	MSW	Urethra	North America	USA	San Diego	0.5	0.03	16	Inducible	Intact	Intact	Yes
ERR855431	GCGS0874	Grad2014_2016	2011	MSM	Urethra	North America	USA	Chicago	1	0.125	16	Inducible	Intact	Intact	Yes
ERR855432	GCGS1005	Grad2014_2016	2011	MSM	Urethra	North America	USA	San Francisco	0.5	0.06	16	Inducible	Intact	Intact	Yes
ERR855433	GCGS0999	Grad2014_2016	2011	MSM	Urethra	North America	USA	San Francisco	0.5	0.06	16	Inducible	Intact	Intact	Yes
ERR855434	GCGS0955	Grad2014_2016	2011	MSM	Urethra	North America	USA	Portland	0.25	0.06	8	Inducible	Intact	Intact	Yes
ERR855435	GCGS0908	Grad2014_2016	2011	MSM	Urethra	North America	USA	Los Angeles	0.25	0.06	16	Inducible	Intact	Intact	Yes
ERR910008	GCGS0635	Grad2014_2016	2006	MSM	Urethra	North America	USA	Orange County	8	0.015	0.008	Inducible	Intact	Intact	Yes
ERR956668	GCGS0994	Grad2014_2016	2011	MSW	Urethra	North America	USA	Seattle	0.25	0.06	16	Inducible	Intact	Intact	Yes
ERR956669	GCGS0902	Grad2014_2016	2011	MSM	Urethra	North America	USA	Honolulu	0.25	0.06	8	Inducible	Intact	Intact	Yes
ERR956670	GCGS0951	Grad2014_2016	2011	MSM	Urethra	North America	USA	Portland	0.25	0.06	16	Inducible	Intact	Intact	Yes
ERR956671	GCGS0975	Grad2014_2016	2011	MSM	Urethra	North America	USA	San Diego	0.5	0.06	32	Inducible	Intact	Intact	Yes
ERR956672	GCGS0965	Grad2014_2016	2011	MSM	Urethra	North America	USA	San Diego	0.5	0.06	16	Inducible	Intact	Intact	Yes
ERR956673	GCGS1003	Grad2014_2016	2011	MSW	Urethra	North America	USA	San Francisco	0.25	0.06	16	Inducible	Intact	Intact	Yes
ERR956674	GCGS0950	Grad2014_2016	2011	MSM	Urethra	North America	USA	Portland	0.25	0.125	16	Inducible	Intact	Intact	Yes
ERR956675	GCGS0949	Grad2014_2016	2011	MSM	Urethra	North America	USA	Portland	0.25	0.06	8	Inducible	Intact	Intact	Yes
ERR956676	GCGS0995	Grad2014_2016	2011	MSM	Urethra	North America	USA	Seattle	0.25	0.125	16	Inducible	Intact	Intact	Yes
ERR956677	GCGS0963	Grad2014_2016	2013	MSM	Urethra	North America	USA	Portland	0.5	0.06	16	Inducible	Intact	Intact	Yes
ERR956678	GCGS0909	Grad2014_2016	2011	MSM	Urethra	North America	USA	Los Angeles	0.25	0.06	16	Inducible	Intact	Intact	Yes
ERR956679	GCGS0913	Grad2014_2016	2011	MSM	Urethra	North America	USA	Las Vegas	1	0.125	16	Inducible	Intact	Intact	Yes
ERR956680	GCGS0992	Grad2014_2016	2011	MSM	Urethra	North America	USA	Seattle	0.5	0.06	16	Inducible	Intact	Intact	Yes
ERR956681	GCGS0957	Grad2014_2016	2011	MSM	Urethra	North America	USA	Portland	0.25	0.06	16	Inducible	Intact	Intact	Yes
ERR956682	GCGS1012	Grad2014_2016	2011	MSMW	Urethra	North America	USA	Phoenix	1	0.06	16	Inducible	Intact	Intact	Yes
ERR956683	GCGS0854	Grad2014_2016	2013	MSW	Urethra	North America	USA	Phoenix	1	0.03	16	Inducible	Intact	Intact	Yes
ERR956684	GCGS0860	Grad2014_2016	2013	MSW	Urethra	North America	USA	Philadelphia	8	0.06	32	Inducible	Intact	Intact	Yes
ERR956685	GCGS0904	Grad2014_2016	2013	MSM	Urethra	North America	USA	Indianapolis	0.5	0.06	16	Inducible	Intact	Intact	Yes
ERR956687	GCGS0869	Grad2014_2016	2013	MSW	Urethra	North America	USA	Baltimore	1	0.03	16	Inducible	Intact	Intact	Yes
ERR956688	GCGS1014	Grad2014_2016	2012	MSW	Urethra	North America	USA	Chicago	0.25	0.125	0.004	Inducible	Intact	Intact	Yes
ERR956689	GCGS0978	Grad2014_2016	2012	MSM	Urethra	North America	USA	San Diego	0.5	0.06	16	Inducible	Intact	Intact	Yes
ERR956690	GCGS0980	Grad2014_2016	2012	MSM	Urethra	North America	USA	San Diego	0.5	0.06	16	Inducible	Intact	Intact	Yes
ERR956691	GCGS1034	Grad2014_2016	2007	MSW	Urethra	North America	USA	Denver	8	0.008	0.008	Inducible	Intact	Intact	Yes
ERR956692	GCGS1048	Grad2014_2016	2007	MSW	Urethra	North America	USA	Las Vegas	16	0.008	0.008	Inducible	Intact	Intact	Yes
ERR956693	GCGS1062	Grad2014_2016	2007	MSW	Urethra	North America	USA	New York City	8	0.015	0.008	Inducible	Intact	Intact
ERR956694	GCGS0777	Grad2014_2016	2006	MSMW	Urethra	North America	USA	Orange County	2	0.03	0.015	Inducible	Intact	Intact	Yes
ERR956696	GCGS1038	Grad2014_2016	2007	MSW	Urethra	North America	USA	Kansas City	0.5	0.06	4	Inducible	Intact	Intact	Yes
ERR971374	GCGS1002	Grad2014_2016	2011	MSM	Urethra	North America	USA	San Francisco	0.25	0.06	8	Inducible	Intact	Intact	Yes
ERR971375	GCGS0900	Grad2014_2016	2011	MSM	Urethra	North America	USA	Honolulu	0.25	0.06	16	Inducible	Intact	Intact	Yes
ERR971376	GCGS0899	Grad2014_2016	2011	MSM	Urethra	North America	USA	Honolulu	0.5	0.06	16	Inducible	Intact	Intact	Yes
ERR971377	GCGS0886	Grad2014_2016	2011	MSM	Urethra	North America	USA	Dallas	0.5	0.125	16	Inducible	Intact	Intact	Yes
ERR971378	GCGS0896	Grad2014_2016	2011	MSW	Urethra	North America	USA	Honolulu	0.25	0.06	16	Inducible	Intact	Intact	Yes
ERR971379	GCGS0974	Grad2014_2016	2011	MSMW	Urethra	North America	USA	San Diego	1	0.06	16	Inducible	Intact	Intact	Yes
ERR971380	GCGS0941	Grad2014_2016	2011	MSM	Urethra	North America	USA	Phoenix	0.5	0.03	0.015	Inducible	Intact	Intact	Yes
ERR971381	GCGS0928	Grad2014_2016	2011	MSM	Urethra	North America	USA	New York City	0.25	0.032	8	Inducible	Intact	Intact	Yes
ERR971382	GCGS1004	Grad2014_2016	2011	MSM	Urethra	North America	USA	San Francisco	0.25	0.125	16	Inducible	Intact	Intact	Yes
ERR1469560	ERR1469560	Harris2018	2013			Europe	Spain		0.03	0.003	2	Inducible	LOF	Intact	Yes
ERR1469561	ERR1469561	Harris2018	2013			Europe	Spain		0.25	0.007	0.007	Inducible	Intact	Intact
ERR1469562	ERR1469562	Harris2018	2013			Europe	Spain		0.03	0.007	2	Inducible	LOF	Intact	Yes
ERR1469563	ERR1469563	Harris2018	2013			Europe	Spain		1	0.064	32	Inducible	Intact	Intact	Yes
ERR1469564	ERR1469564	Harris2018	2013			Europe	Spain		0.5	0.06	32	Inducible	Intact	Intact	Yes
ERR1469565	ERR1469565	Harris2018	2013			Europe	Spain		0.5	0.06	32	Inducible	Intact	Intact	Yes
ERR1469566	ERR1469566	Harris2018	2013			Europe	Spain		0.5	0.06	0.003	Inducible	Intact	Intact
ERR1469567	ERR1469567	Harris2018	2013			Europe	Spain		0.25	0.015	0.007	Inducible	Intact	Intact	Yes
ERR1469568	ERR1469568	Harris2018	2013			Europe	Spain		0.25	0.06	0.023	LOF	Intact	Intact	No
ERR1469569	ERR1469569	Harris2018	2013			Europe	Spain		1	0.03	16	Inducible	Intact	Intact	Yes
ERR1469570	ERR1469570	Harris2018	2013			Europe	Spain		0.5	0.12	16	Inducible	Intact	Intact
ERR1469571	ERR1469571	Harris2018	2013			Europe	Spain		0.12	0.003	4	Inducible	Intact	Intact	Yes
ERR1469572	ERR1469572	Harris2018	2013			Europe	Spain		0.5	0.06	16	Inducible	Intact	Intact	Yes
ERR1469573	ERR1469573	Harris2018	2013			Europe	Spain		0.06	0.003	0.007	Inducible	LOF	Intact	No
ERR1469574	ERR1469574	Harris2018	2013			Europe	Spain		0.5	0.015	0.007	Inducible	Intact	Intact	Yes
ERR1469575	ERR1469575	Harris2018	2013			Europe	Spain		0.25	0.06	16	Inducible	Intact	Intact	No
ERR1469576	ERR1469576	Harris2018	2013			Europe	Spain		0.25	0.12	16	Inducible	Intact	Intact	Yes
ERR1469577	ERR1469577	Harris2018	2013			Europe	Spain		0.25	0.12	32	Inducible	Intact	Intact	Yes
ERR1469578	ERR1469578	Harris2018	2013			Europe	Spain		0.25	0.007	0.015	Inducible	Intact	Intact	No
ERR1469579	ERR1469579	Harris2018	2013			Europe	Spain		0.25	0.015	0.007	LOF	Intact	Intact	No
ERR1469580	ERR1469580	Harris2018	2013			Europe	Spain		0.25	0.06	16	Inducible	Intact	Intact	Yes
ERR1469581	ERR1469581	Harris2018	2013			Europe	Spain		0.12	0.03	0.007	LOF	Intact	Intact	No
ERR1469582	ERR1469582	Harris2018	2013			Europe	Spain		0.5	0.06	16	Inducible	Intact	Intact	Yes
ERR1469583	ERR1469583	Harris2018	2013			Europe	Spain		0.5	0.015	0.007	Inducible	Intact	Intact	Yes
ERR1469584	ERR1469584	Harris2018	2013			Europe	Spain		0.25	0.015	0.007	Inducible	Intact	Intact	Yes
ERR1469585	ERR1469585	Harris2018	2013			Europe	Spain		0.5	0.06	0.015	Inducible	Intact	Intact	Yes
ERR1469586	ERR1469586	Harris2018	2013			Europe	Spain		0.25	0.007	0.015	Inducible	Intact	Intact	Yes
ERR1469587	ERR1469587	Harris2018	2013			Europe	Spain		0.25	0.007	8	Inducible	Intact	Intact	Yes
ERR1469588	ERR1469588	Harris2018	2013			Europe	Spain		0.25	0.06	8	Inducible	Intact	Intact	Yes
ERR1469589	ERR1469589	Harris2018	2013			Europe	Spain		0.5	0.007	8	Inducible	Intact	Intact	Yes
ERR1469590	ERR1469590	Harris2018	2013			Europe	Spain		0.5	0.125	32	Inducible	Intact	Intact	Yes
ERR1469591	ERR1469591	Harris2018	2013			Europe	Spain		0.5	0.12	32	Inducible	Intact	Intact	Yes
ERR1469592	ERR1469592	Harris2018	2013			Europe	Spain		0.25	0.06	32	Inducible	Intact	Intact	Yes
ERR1469593	ERR1469593	Harris2018	2013			Europe	Spain		1	0.023	0.012	Inducible	Intact	Intact	Yes
ERR1469594	ERR1469594	Harris2018	2013			Europe	Spain		0.5	0.06	0.008	Inducible	Intact	Intact	Yes
ERR1469595	ERR1469595	Harris2018	2013			Europe	Spain		1	0.06	32	Inducible	Intact	Intact	Yes
ERR1469596	ERR1469596	Harris2018	2013			Europe	Spain		0.12	0.006	0.003	LOF	Intact	Intact	No
ERR1469597	ERR1469597	Harris2018	2013			Europe	Austria			0.016		Inducible	Intact	Intact	Yes
ERR1469598	ERR1469598	Harris2018	2013			Europe	Austria			0.008		Inducible	Intact	Intact	No
ERR1469599	ERR1469599	Harris2018	2013			Europe	Austria			0.002		LOF	Intact	LOF	No
ERR1469600	ERR1469600	Harris2018	2013			Europe	Austria			0.006		Inducible	Intact	Intact	Yes
ERR1469601	ERR1469601	Harris2018	2013			Europe	Austria			0.032		Inducible	Intact	Intact	Yes
ERR1469602	ERR1469602	Harris2018	2013			Europe	Austria			0.008		Inducible	Intact	LOF	Yes
ERR1469603	ERR1469603	Harris2018	2013			Europe	Austria			0.016		Inducible	Intact	LOF	Yes
ERR1469604	ERR1469604	Harris2018	2013			Europe	Austria			0.016		Inducible	Intact	Intact	Yes
ERR1469605	ERR1469605	Harris2018	2013			Europe	Austria			0.008		Inducible	Intact	Intact	Yes
ERR1469606	ERR1469606	Harris2018	2013			Europe	Austria			0.064		Inducible	Intact	Intact	Yes
ERR1469607	ERR1469607	Harris2018	2013			Europe	Austria			0.012		Inducible	Intact	Intact	Yes
ERR1469608	ERR1469608	Harris2018	2013			Europe	Austria			0.002		LOF	Intact	LOF	No
ERR1469609	ERR1469609	Harris2018	2013			Europe	Austria			0.032		Inducible	Intact	Intact	Yes
ERR1469610	ERR1469610	Harris2018	2013			Europe	Austria			0.012		Inducible	Intact	Intact	Yes
ERR1469611	ERR1469611	Harris2018	2013			Europe	Austria			0.032		Inducible	Intact	Intact	Yes
ERR1469612	ERR1469612	Harris2018	2013			Europe	Austria			0.064		Inducible	Intact	Intact	Yes
ERR1469613	ERR1469613	Harris2018	2013			Europe	Austria			0.006		Inducible	Intact	Intact	Yes
ERR1469614	ERR1469614	Harris2018	2013			Europe	Austria			0.094		Inducible	Intact	Intact	Yes
ERR1469615	ERR1469615	Harris2018	2013			Europe	Austria			0.008		Inducible	Intact	Intact	Yes
ERR1469616	ERR1469616	Harris2018	2013			Europe	Austria			0.006		Inducible	Intact	Intact	No
ERR1469617	ERR1469617	Harris2018	2013			Europe	Austria		0.75	0.064		Inducible	Intact	Intact	Yes
ERR1469618	ERR1469618	Harris2018	2013			Europe	Austria			0.008		Inducible	Intact	Intact	Yes
ERR1469619	ERR1469619	Harris2018	2013			Europe	Austria			0.064		Inducible	Intact	Intact	Yes
ERR1469620	ERR1469620	Harris2018	2013			Europe	Austria			0.008		Inducible	Intact	Intact	Yes
ERR1469621	ERR1469621	Harris2018	2013			Europe	Austria			0.047		Inducible	Intact	Intact	Yes
ERR1469622	ERR1469622	Harris2018	2013			Europe	Austria			0.008		Inducible	Intact	Intact	Yes
ERR1469623	ERR1469623	Harris2018	2013			Europe	Austria			0.008		Inducible	Intact	Intact	Yes
ERR1469624	ERR1469624	Harris2018	2013			Europe	Austria			0.008		Inducible	Intact	Intact	Yes
ERR1469625	ERR1469625	Harris2018	2013			Europe	Austria			0.012		Inducible	Intact	Intact	Yes
ERR1469626	ERR1469626	Harris2018	2013			Europe	Austria			0.008		Inducible	Intact	Intact	Yes
ERR1469627	ERR1469627	Harris2018	2013			Europe	Austria			0.032		Inducible	Intact	Intact	Yes
ERR1469628	ERR1469628	Harris2018	2013			Europe	Austria			0.023		Inducible	Intact	Intact	Yes
ERR1469629	ERR1469629	Harris2018	2013			Europe	Austria		0.38	0.032		Inducible	Intact	Intact	Yes
ERR1469630	ERR1469630	Harris2018	2013			Europe	Austria			0.012		Inducible	Intact	Intact	Yes
ERR1469631	ERR1469631	Harris2018	2013			Europe	Austria			0.006		Inducible	Intact	Intact	Yes
ERR1469632	ERR1469632	Harris2018	2013			Europe	Austria		0.5	0.094		Inducible	Intact	Intact	Yes
ERR1469634	ERR1469634	Harris2018	2013			Europe	Hungary			0.064		Inducible	Intact	Intact	Yes
ERR1469635	ERR1469635	Harris2018	2013			Europe	Italy		0.016	0.047	32	Inducible	Intact	Intact	Yes
ERR1469636	ERR1469636	Harris2018	2013			Europe	Italy		0.016	0.002	0.004	Inducible	Intact	Intact	Yes
ERR1469643	ERR1469643	Harris2018	2013			Europe	Italy		0.016	0.008	0.012	Inducible	Intact	Intact	Yes
ERR1469644	ERR1469644	Harris2018	2013			Europe	Italy		0.016	0.002	0.006	Inducible	Intact	Intact	Yes
ERR1469645	ERR1469645	Harris2018	2013			Europe	Italy		0.016	0.002	0.006	Inducible	Intact	Intact	Yes
ERR1469646	ERR1469646	Harris2018	2013			Europe	Italy		0.016	0.002	0.004	Inducible	Intact	Intact
ERR1469653	ERR1469653	Harris2018	2013			Europe	Italy		0.016	0.023	32	Inducible	Intact	Intact	Yes
ERR1469654	ERR1469654	Harris2018	2013			Europe	Italy		0.016	0.003	1	Inducible	Intact	Intact	Yes
ERR1469655	ERR1469655	Harris2018	2013			Europe	Italy		0.125	0.023	32	Inducible	Intact	Intact	Yes
ERR1469656	ERR1469656	Harris2018	2013			Europe	Italy		0.016	0.004	0.003	Inducible	Intact	Intact	Yes
ERR1469663	ERR1469663	Harris2018	2013			Europe	Italy		0.016	0.047	32	Inducible	Intact	Intact	Yes
ERR1469664	ERR1469664	Harris2018	2013			Europe	Italy		0.016	0.002	1	Inducible	Intact	Intact	Yes
ERR1469665	ERR1469665	Harris2018	2013			Europe	Italy		0.016	0.032	32	Inducible	Intact	Intact	Yes
ERR1469666	ERR1469666	Harris2018	2013			Europe	Italy		0.016	0.002	0.002	Inducible	Intact	Intact	Yes
ERR1469667	ERR1469667	Harris2018	2013			Europe	Italy		0.016	0.002	0.003	Inducible	Intact	Intact	Yes
ERR1469668	ERR1469668	Harris2018	2013			Europe	Italy		0.016	0.016	0.008	Inducible	Intact	Intact	Yes
ERR1469669	ERR1469669	Harris2018	2013			Europe	Italy		0.125	0.032	12	Inducible	Intact	Intact	Yes
ERR1469670	ERR1469670	Harris2018	2013			Europe	Italy		0.125	0.004	0.008	Inducible	Intact	Intact	Yes
ERR1469671	ERR1469671	Harris2018	2013			Europe	Slovakia			0.023	24	Inducible	Intact	Intact	Yes
ERR1469672	ERR1469672	Harris2018	2013			Europe	Slovakia			0.008	<0.002	Inducible	LOF	Intact	Yes
ERR1469673	ERR1469673	Harris2018	2013			Europe	Slovakia			0.016		Inducible	Intact	Intact	Yes
ERR1469674	ERR1469674	Harris2018	2013			Europe	Slovakia			0.016		Inducible	Intact	Intact	Yes
ERR1469675	ERR1469675	Harris2018	2013			Europe	Slovakia			0.008		Inducible	Intact	Intact	Yes
ERR1469676	ERR1469676	Harris2018	2013			Europe	Slovakia			0.032		Inducible	Intact	Intact	Yes
ERR1469677	ERR1469677	Harris2018	2013			Europe	Slovakia			0.006		Inducible	Intact	Intact	Yes
ERR1469678	ERR1469678	Harris2018	2013			Europe	Slovakia			0.016		Inducible	Intact	Intact	Yes
ERR1469679	ERR1469679	Harris2018	2013			Europe	Slovakia			0.023		Inducible	Intact	Intact	Yes
ERR1469680	ERR1469680	Harris2018	2013			Europe	Slovakia		0.5	0.032		Inducible	Intact	Intact	Yes
ERR1469681	ERR1469681	Harris2018	2013			Europe	Slovakia		0.5	0.064		Inducible	Intact	Intact	Yes
ERR1469682	ERR1469682	Harris2018	2013			Europe	Slovakia			0.012		LOF	Intact	Intact	No
ERR1469683	ERR1469683	Harris2018	2013			Europe	Slovakia			0.012		LOF	Intact	Intact	No
ERR1469684	ERR1469684	Harris2018	2013			Europe	Slovakia		0.5	0.032		Inducible	Intact	Intact	Yes
ERR1469693	ERR1469693	Harris2018	2013			Europe	Slovakia			0.012		LOF	Intact	Intact	No
ERR1469694	ERR1469694	Harris2018	2013			Europe	Slovakia			0.003		LOF	Intact	Intact	No
ERR1469695	ERR1469695	Harris2018	2013			Europe	Slovakia			0.047		Inducible	Intact	Intact	Yes
ERR1469696	ERR1469696	Harris2018	2013			Europe	Slovakia			0.047		Inducible	Intact	Intact	No
ERR1469697	ERR1469697	Harris2018	2013			Europe	Slovakia			0.016		Inducible	Intact	Intact	Yes
ERR1469698	ERR1469698	Harris2018	2013			Europe	Slovakia			0.008		Inducible	Intact	Intact	No
ERR1469699	ERR1469699	Harris2018	2013			Europe	Slovakia			0.016		LOF	Intact	Intact	No
ERR1469708	ERR1469708	Harris2018	2013			Europe	Norway			0.016		Inducible	LOF	Intact	Yes
ERR1469709	ERR1469709	Harris2018	2013			Europe	Norway		1	0.064		Inducible	Intact	Intact	Yes
ERR1469710	ERR1469710	Harris2018	2013			Europe	Norway		4	0.004		Inducible	Intact	Intact	Yes
ERR1469711	ERR1469711	Harris2018	2013			Europe	Norway			0.008		Inducible	Intact	Intact	Yes
ERR1469712	ERR1469712	Harris2018	2013			Europe	Norway		0.75	0.047		Inducible	Intact	Intact	Yes
ERR1469713	ERR1469713	Harris2018	2013			Europe	Norway		0.75	0.047		Inducible	Intact	Intact	Yes
ERR1469714	ERR1469714	Harris2018	2013			Europe	Norway		1	0.064		Inducible	Intact	Intact	Yes
ERR1469715	ERR1469715	Harris2018	2013			Europe	Norway			0.012		Inducible	Intact	Intact	Yes
ERR1469716	ERR1469716	Harris2018	2013			Europe	Norway			0.032		Inducible	Intact	Intact	Yes
ERR1469717	ERR1469717	Harris2018	2013			Europe	Norway			0.012		Inducible	Intact	Intact	Yes
ERR1469718	ERR1469718	Harris2018	2013			Europe	Norway			0.008		Inducible	Intact	Intact	Yes
ERR1469719	ERR1469719	Harris2018	2013			Europe	Norway			0.032		Inducible	Intact	Intact	Yes
ERR1469720	ERR1469720	Harris2018	2013			Europe	Norway			0.006		Inducible	Intact	Intact	No
ERR1469721	ERR1469721	Harris2018	2013			Europe	Norway			0.032		Inducible	Intact	Intact	Yes
ERR1469722	ERR1469722	Harris2018	2013			Europe	Norway			0.032		Inducible	Intact	Intact	Yes
ERR1469723	ERR1469723	Harris2018	2013			Europe	Norway			0.012		Inducible	Intact	Intact	Yes
ERR1469724	ERR1469724	Harris2018	2013			Europe	Norway			0.004		Inducible	LOF	Intact	Yes
ERR1469725	ERR1469725	Harris2018	2013			Europe	Norway			0.016		Inducible	Intact	Intact	Yes
ERR1469726	ERR1469726	Harris2018	2013			Europe	Norway			0.006		Inducible	Intact	Intact	Yes
ERR1469727	ERR1469727	Harris2018	2013			Europe	Norway			0.016		Inducible	Intact	Intact	Yes
ERR1469728	ERR1469728	Harris2018	2013			Europe	Norway			0.012		Inducible	Intact	Intact	Yes
ERR1469729	ERR1469729	Harris2018	2013			Europe	Norway			0.012		Inducible	Intact	Intact	Yes
ERR1469730	ERR1469730	Harris2018	2013			Europe	Norway			0.006		Inducible	Intact	Intact	Yes
ERR1469731	ERR1469731	Harris2018	2013			Europe	Norway			0.008		Inducible	Intact	Intact	Yes
ERR1469732	ERR1469732	Harris2018	2013			Europe	Norway			0.008		Inducible	Intact	Intact	Yes
ERR1469733	ERR1469733	Harris2018	2013			Europe	Norway			0.002		LOF	Intact	LOF	No
ERR1469734	ERR1469734	Harris2018	2013			Europe	Norway		0.5	0.006		Inducible	Intact	Intact	Yes
ERR1469735	ERR1469735	Harris2018	2013			Europe	Norway			0.064		Inducible	Intact	Intact	Yes
ERR1469736	ERR1469736	Harris2018	2013			Europe	Norway			0.002		Inducible	LOF	Intact	Yes
ERR1469737	ERR1469737	Harris2018	2013			Europe	Norway			0.006		Inducible	Intact	Intact	Yes
ERR1469738	ERR1469738	Harris2018	2013			Europe	Norway			0.047		Inducible	Intact	Intact	Yes
ERR1469739	ERR1469739	Harris2018	2013			Europe	Norway			0.047		Inducible	Intact	Intact	No
ERR1469740	ERR1469740	Harris2018	2013			Europe	Norway			0.004		Inducible	Intact	Intact	Yes
ERR1469741	ERR1469741	Harris2018	2013			Europe	Norway		0.38	0.047		Inducible	Intact		Yes
ERR1469742	ERR1469742	Harris2018	2013			Europe	Norway			0.032		Inducible	Intact	Intact	Yes
ERR1469743	ERR1469743	Harris2018	2013			Europe	Norway			0.008		Inducible	Intact	Intact	Yes
ERR1469744	ERR1469744	Harris2018	2013			Europe	Norway			0.002		Inducible	Intact	Intact	No
ERR1469745	ERR1469745	Harris2018	2013			Europe	Norway			0.032		Inducible	Intact	Intact	Yes
ERR1469746	ERR1469746	Harris2018	2013			Europe	Norway			0.003		Inducible	LOF	Intact	Yes
ERR1469747	ERR1469747	Harris2018	2013			Europe	Norway			0.002		LOF	Intact	LOF	No
ERR1469748	ERR1469748	Harris2018	2013			Europe	Norway			0.008		Inducible	Intact	Intact	Yes
ERR1469749	ERR1469749	Harris2018	2013			Europe	Norway		0.38	0.047		Inducible	Intact	Intact
ERR1469750	ERR1469750	Harris2018	2013			Europe	Norway			0.004		Inducible	Intact	Intact	Yes
ERR1469751	ERR1469751	Harris2018	2013			Europe	Norway			0.032		Inducible	Intact	Intact	Yes
ERR1469752	ERR1469752	Harris2018	2013			Europe	Norway			0.016		Inducible	Intact	Intact	Yes
ERR1469753	ERR1469753	Harris2018	2013			Europe	Norway			0.006		Inducible	Intact	Intact	No
ERR1469754	ERR1469754	Harris2018	2013			Europe	Norway			0.023		Inducible	Intact	Intact	Yes
ERR1469755	ERR1469755	Harris2018	2013			Europe	Norway			0.012		Inducible	Intact	Intact	Yes
ERR1469756	ERR1469756	Harris2018	2013			Europe	Norway			0.023		Inducible	Intact	Intact	Yes
ERR1469757	ERR1469757	Harris2018	2013			Europe	Norway			0.023		Inducible	Intact	Intact	Yes
ERR1469758	ERR1469758	Harris2018	2013			Europe	Norway			0.023		Inducible	Intact	Intact	Yes
ERR1469759	ERR1469759	Harris2018	2013			Europe	Norway			0.016		Inducible	Intact	Intact	Yes
ERR1469760	ERR1469760	Harris2018	2013			Europe	Norway			0.047		Inducible	Intact	Intact	Yes
ERR1469761	ERR1469761	Harris2018	2013			Europe	Norway		0.75	0.047		Inducible	Intact	Intact	Yes
ERR1471119	ERR1471119	Harris2018	2013			Europe	Spain		0.12	0.0015	0.007	LOF	Intact	LOF	No
ERR1471120	ERR1471120	Harris2018	2013			Europe	Spain		0.12	0.0015	0.007	LOF	Intact	LOF	No
ERR1471121	ERR1471121	Harris2018	2013			Europe	Spain		0.25	0.003	0.007	Inducible	Intact	Intact	Yes
ERR1471122	ERR1471122	Harris2018	2013			Europe	Spain		0.5	0.047	32	Inducible	Intact	Intact	Yes
ERR1471123	ERR1471123	Harris2018	2013			Europe	Spain		0.5	0.06	16	Inducible	Intact	Intact	Yes
ERR1471124	ERR1471124	Harris2018	2013			Europe	Spain		0.25	0.03	16	Inducible	Intact	Intact	Yes
ERR1471125	ERR1471125	Harris2018	2013			Europe	Spain		0.5	0.007	0.007	Inducible	Intact	LOF	Yes
ERR1471126	ERR1471126	Harris2018	2013			Europe	Spain		0.5	0.06	16	Inducible	Intact	Intact	Yes
ERR1471127	ERR1471127	Harris2018	2013			Europe	Spain		0.25	0.03	0.015	Inducible	Intact	Intact	Yes
ERR1471128	ERR1471128	Harris2018	2013			Europe	Spain		0.5	0.015	16	Inducible	Intact	Intact	Yes
ERR1471129	ERR1471129	Harris2018	2013			Europe	Spain		0.5	0.03	16	Inducible	Intact	Intact	Yes
ERR1471130	ERR1471130	Harris2018	2013			Europe	Austria			0.012		Inducible	Intact	Intact	Yes
ERR1471131	ERR1471131	Harris2018	2013			Europe	Austria			0.012		Inducible	Intact	Intact	Yes
ERR1471132	ERR1471132	Harris2018	2013			Europe	Austria			0.032		Inducible	Intact	Intact	Yes
ERR1471133	ERR1471133	Harris2018	2013			Europe	Austria			0.008		Inducible	Intact	Intact	Yes
ERR1471134	ERR1471134	Harris2018	2013			Europe	Austria			0.008		Inducible	Intact	Intact	Yes
ERR1471135	ERR1471135	Harris2018	2013			Europe	Austria			0.064		Inducible	Intact	Intact	Yes
ERR1471136	ERR1471136	Harris2018	2013			Europe	Austria			0.008		Inducible	Intact	Intact	Yes
ERR1471137	ERR1471137	Harris2018	2013			Europe	Austria			0.008		Inducible	Intact	Intact	Yes
ERR1471138	ERR1471138	Harris2018	2013			Europe	Austria			0.047		Inducible	Intact	Intact	Yes
ERR1471139	ERR1471139	Harris2018	2013			Europe	Austria			0.004		Inducible	Intact	Intact	Yes
ERR1471140	ERR1471140	Harris2018	2013			Europe	Austria			0.002		LOF	Intact	LOF	No
ERR1471141	ERR1471141	Harris2018	2013			Europe	Austria			0.008		Inducible	Intact	Intact	Yes
ERR1471142	ERR1471142	Harris2018	2013			Europe	Austria			0.012		Inducible	Intact	Intact	Yes
ERR1471143	ERR1471143	Harris2018	2013			Europe	Austria		0.5	0.047		Inducible	Intact	Intact	Yes
ERR1471144	ERR1471144	Harris2018	2013			Europe	Austria			0.008		Inducible	Intact	Intact	Yes
ERR1471146	ERR1471146	Harris2018	2013			Europe	Italy		0.094	0.002	0.004	LOF	Intact	LOF	No
ERR1471147	ERR1471147	Harris2018	2013			Europe	Italy		0.016	0.002	0.004	Inducible	Intact	Intact	Yes
ERR1471148	ERR1471148	Harris2018	2013			Europe	Italy		0.032	0.004	0.003	Inducible	Intact	Intact	Yes
ERR1471149	ERR1471149	Harris2018	2013			Europe	Italy		0.016	0.023	32	Inducible	Intact	Intact	Yes
ERR1514672	ERR1514672	Harris2018	2013			Europe	Slovenia			0.012		Inducible	Intact	Intact	Yes
ERR1514673	ERR1514673	Harris2018	2013			Europe	Slovenia			0.008		Inducible	Intact	Intact	Yes
ERR1514674	ERR1514674	Harris2018	2013			Europe	Slovenia			0.006		LOF	Intact	Intact	No
ERR1514675	ERR1514675	Harris2018	2013			Europe	Slovenia			0.032		Inducible	Intact	Intact	Yes
ERR1514676	ERR1514676	Harris2018	2013			Europe	Slovenia			0.012		LOF	Intact	Intact	No
ERR1514677	ERR1514677	Harris2018	2013			Europe	Slovakia			0.032		Inducible	Intact	Intact	Yes
ERR1514678	ERR1514678	Harris2018	2013			Europe	Hungary		0.5	0.094		Inducible	Intact	Intact	Yes
ERR1514679	ERR1514679	Harris2018	2013			Europe	Slovenia			0.023		Inducible	Intact	Intact	Yes
ERR1514680	ERR1514680	Harris2018	2013			Europe	Slovenia			0.012		Inducible	Intact	Intact	Yes
ERR1514681	ERR1514681	Harris2018	2013			Europe	Slovenia			0.008		LOF	Intact	Intact	No
ERR1514682	ERR1514682	Harris2018	2013			Europe	Slovenia			0.016		Inducible	Intact	Intact	Yes
ERR1514683	ERR1514683	Harris2018	2013			Europe	Hungary			0.012		Inducible	Intact	Intact	Yes
ERR1514684	ERR1514684	Harris2018	2013			Europe	Hungary			0.012		Inducible	Intact	Intact	Yes
ERR1514685	ERR1514685	Harris2018	2013			Europe	Hungary			0.023		Inducible	Intact	Intact	Yes
ERR1514686	ERR1514686	Harris2018	2013			Europe	Hungary			0.047		Inducible	LOF	Intact	Yes
ERR1514687	ERR1514687	Harris2018	2013			Europe	Hungary			0.125		Inducible	Intact	Intact	Yes
ERR1514688	ERR1514688	Harris2018	2013			Europe	Hungary			0.032		Inducible	Intact	Intact	Yes
ERR1514689	ERR1514689	Harris2018	2013			Europe	Hungary			0.032		Inducible	Intact	LOF	Yes
ERR1514690	ERR1514690	Harris2018	2013			Europe	Hungary			0.064		Inducible	Intact	Intact	Yes
ERR1514691	ERR1514691	Harris2018	2013			Europe	Hungary			0.064		Inducible	Intact	Intact	Yes
ERR1514692	ERR1514692	Harris2018	2013			Europe	Hungary			0.003		Inducible	Intact	Intact	Yes
ERR1514693	ERR1514693	Harris2018	2013			Europe	Hungary			0.016		Inducible	Intact	Intact	Yes
ERR1514694	ERR1514694	Harris2018	2013			Europe	Hungary			0.002		Inducible	Intact	Intact	Yes
ERR1514695	ERR1514695	Harris2018	2013			Europe	Hungary			0.016		LOF	Intact	LOF	No
ERR1514696	ERR1514696	Harris2018	2013			Europe	Hungary			0.012		Inducible	Intact	Intact	Yes
ERR1514697	ERR1514697	Harris2018	2013			Europe	Hungary			0.064		Inducible	Intact	Intact	Yes
ERR1514698	ERR1514698	Harris2018	2013			Europe	Hungary			0.064		Inducible	Intact	Intact	Yes
ERR1514699	ERR1514699	Harris2018	2013			Europe	Hungary			0.032		Inducible	Intact	Intact	Yes
ERR1514700	ERR1514700	Harris2018	2013			Europe	Hungary			0.064		Inducible	Intact	Intact	Yes
ERR1514701	ERR1514701	Harris2018	2013			Europe	Hungary			0.012		Inducible	Intact	Intact	Yes
ERR1514702	ERR1514702	Harris2018	2013			Europe	Hungary			0.094		Inducible	Intact	Intact	Yes
ERR1514703	ERR1514703	Harris2018	2013			Europe	Hungary			0.023		Inducible	Intact	Intact	Yes
ERR1514704	ERR1514704	Harris2018	2013			Europe	Hungary			0.016		Inducible	Intact	Intact	Yes
ERR1514705	ERR1514705	Harris2018	2013			Europe	Hungary			0.047		Inducible	Intact	Intact	Yes
ERR1514706	ERR1514706	Harris2018	2013			Europe	Hungary			0.002		LOF	Intact	LOF	No
ERR1514707	ERR1514707	Harris2018	2013			Europe	Hungary			0.032		Inducible	Intact	Intact	Yes
ERR1514708	ERR1514708	Harris2018	2013			Europe	Hungary			0.016		Inducible	LOF	Intact	Yes
ERR1514709	ERR1514709	Harris2018	2013			Europe	Hungary		0.5	0.064		Inducible	Intact	Intact	Yes
ERR1514710	ERR1514710	Harris2018	2013			Europe	Hungary			0.032		Inducible	Intact	Intact	Yes
ERR1514711	ERR1514711	Harris2018	2013			Europe	Hungary			0.008		Inducible	Intact	Intact	Yes
ERR1514712	ERR1514712	Harris2018	2013			Europe	Hungary			0.094		Inducible	Intact	Intact	Yes
ERR1514713	ERR1514713	Harris2018	2013			Europe	Hungary			0.047		Inducible	Intact	Intact	Yes
ERR1514714	ERR1514714	Harris2018	2013			Europe	Hungary			0.064		Inducible	Intact	Intact	Yes
ERR1514715	ERR1514715	Harris2018	2013			Europe	Hungary			0.094		Inducible	Intact	Intact	Yes
ERR1514716	ERR1514716	Harris2018	2013			Europe	Hungary			0.012		Inducible	Intact	Intact	Yes
ERR1514717	ERR1514717	Harris2018	2013			Europe	Hungary			0.032		Inducible	Intact	Intact	Yes
ERR1514718	ERR1514718	Harris2018	2013			Europe	Slovakia			0.032		Inducible	Intact	Intact	Yes
ERR1514719	ERR1514719	Harris2018	2013			Europe	Slovakia			0.012	0.003	LOF	Intact	Intact	No
ERR1514721	ERR1514721	Harris2018	2013			Europe	Slovakia		0.25	0.047		Inducible	Intact	Intact	Yes
ERR1514722	ERR1514722	Harris2018	2013			Europe	Slovakia			0.006		Inducible	Intact	Intact	Yes
ERR1514723	ERR1514723	Harris2018	2013			Europe	Slovakia			0.008	0.003	LOF	Intact	Intact	No
ERR1514724	ERR1514724	Harris2018	2013			Europe	Hungary			0.012		Inducible	Intact	Intact	Yes
ERR1514725	ERR1514725	Harris2018	2013			Europe	Hungary			0.002		LOF	Intact	LOF	No
ERR1514726	ERR1514726	Harris2018	2013			Europe	Slovakia			0.012		LOF	Intact	Intact	No
[truncated: 2,853 more rows]
